# Supplementary material for: The combined signatures of telomere and immune cell landscape provide a prognostic and therapeutic biomarker in glioma
Source: Front Immunol. 2023 Aug 17;14:1220100. doi: 10.3389/fimmu.2023.1220100 (PMC10470026; doi:10.3389/fimmu.2023.1220100)
Supplement: Supplementary file 4 [file Table_1.xlsx]

## Sheet: Table S1
Univariate Cox analysis
gene	HR	HR.95L	HR.95H	pvalue	boot_coef	SE
AAR2	1.87857	1.22368	2.88396	0.00393965	0.630513	0.198872
AASS	1.55571	1.26073	1.9197	3.7894e-05	0.441932	0.0979461
ABCB7	2.53894	1.70793	3.77429	4.10135e-06	0.931748	0.182855
ABCC1	1.57941	1.29533	1.92581	6.25291e-06	0.457054	0.13611
ABCC10	1.80563	1.28005	2.54699	0.000760827	0.590907	0.185869
ABCC3	1.49134	1.3728	1.62011	3.12694e-21	0.399673	0.0611306
ABCC8	0.695631	0.618062	0.782936	1.78172e-09	-0.362936	0.0575702
ABCD1	2.20649	1.68739	2.88528	7.33641e-09	0.791403	0.135018
ACAD10	1.86514	1.32644	2.62261	0.000337748	0.623336	0.190941
ACLY	1.37495	1.01116	1.86963	0.0422805	0.318421	0.149044
ACP1	2.32996	1.5525	3.49676	4.43663e-05	0.845851	0.234741
ACTB	2.67543	1.81657	3.94034	6.29311e-07	0.984109	0.188718
ACTN1	1.46353	1.30266	1.64426	1.44984e-10	0.380849	0.0701452
ACTR2	2.31118	1.52633	3.49962	7.57157e-05	0.837758	0.190554
ACTR3	2.92155	2.08684	4.09015	4.23202e-10	1.07212	0.179288
ADK	0.648082	0.470444	0.892795	0.00795966	-0.433738	0.162932
ADPRH	2.85429	2.25571	3.6117	2.45357e-18	1.04882	0.117197
AFAP1L2	0.784312	0.680377	0.904124	0.000809475	-0.242948	0.0718973
AHCY	1.7537	1.22202	2.51671	0.00230465	0.561728	0.191393
AHR	1.32724	1.1245	1.56654	0.00081611	0.283103	0.0821488
AIFM1	2.67442	1.73435	4.12402	8.51365e-06	0.983731	0.240673
AIMP2	1.58047	1.07968	2.31354	0.0185583	0.457723	0.182425
AKAP8	2.19743	1.47895	3.26494	9.73734e-05	0.787286	0.207373
AKIRIN1	2.58203	1.87755	3.55086	5.3711e-09	0.948577	0.15242
AKR1A1	1.54817	1.05161	2.27918	0.0267595	0.437071	0.190656
AKR7A3	1.83504	1.36416	2.46847	6.00809e-05	0.607069	0.15498
AKT1	1.57181	1.10525	2.23533	0.0118387	0.45223	0.199664
ALDH2	0.508717	0.407372	0.635274	2.48357e-09	-0.675864	0.124447
ALDH3A1	1.64833	1.39246	1.95123	6.37978e-09	0.499765	0.140983
ALPL	0.772081	0.631966	0.94326	0.0113517	-0.258666	0.104688
ALYREF	1.54934	1.19625	2.00666	0.000907186	0.43783	0.143247
AMPD3	1.30226	1.05267	1.61102	0.0149809	0.2641	0.103899
ANAPC1	2.06887	1.41556	3.02371	0.000173435	0.727002	0.195731
ANAPC4	2.0526	1.50337	2.80248	6.00835e-06	0.719105	0.19281
ANAPC7	2.90667	1.92667	4.38513	3.66315e-07	1.06701	0.222499
ANKMY2	1.92604	1.32507	2.79957	0.000592573	0.655465	0.177087
ANP32E	1.94967	1.42149	2.67409	3.44665e-05	0.667659	0.17683
ANXA1	1.46449	1.3475	1.59164	2.68461e-19	0.381508	0.0442231
ANXA2	1.58468	1.41314	1.77703	3.37417e-15	0.46038	0.0642164
ANXA4	2.17819	1.56363	3.0343	4.16513e-06	0.778495	0.15844
ANXA5	2.43998	2.01857	2.94936	2.94533e-20	0.891989	0.0948034
APAF1	1.58267	1.15831	2.1625	0.00394251	0.459115	0.142014
APLF	3.21121	1.86944	5.516	2.37312e-05	1.16665	0.289904
APOBEC3F	2.92837	2.38602	3.59398	8.51457e-25	1.07444	0.134541
AR	1.2816	1.11514	1.47291	0.000473631	0.248109	0.0733667
ARF1	2.60205	1.55283	4.36019	0.000282487	0.956299	0.29519
ARF3	0.687034	0.480193	0.98297	0.0399806	-0.375371	0.187167
ARF4	2.13721	1.58837	2.87569	5.28688e-07	0.7595	0.180808
ARF5	1.95781	1.33143	2.87888	0.000637724	0.671825	0.207839
ARF6	3.33048	2.12474	5.22045	1.55132e-07	1.20312	0.21345
ARHGAP12	0.495934	0.383954	0.640572	7.82847e-08	-0.701313	0.146722
ARHGAP15	2.12385	1.6661	2.70735	1.18848e-09	0.753229	0.126859
ARHGAP20	1.43939	1.19958	1.72714	8.96928e-05	0.364218	0.0963842
ARHGAP23	1.65739	1.29531	2.12068	5.88477e-05	0.505244	0.118681
ARHGAP27	1.79353	1.39084	2.31282	6.70434e-06	0.584188	0.143246
ARHGAP45	1.56049	1.22989	1.97994	0.000248769	0.444997	0.121332
ARHGAP9	1.77611	1.45236	2.17204	2.21101e-08	0.574427	0.109598
ARHGDIA	1.88344	1.33714	2.65294	0.000292072	0.633101	0.189472
ARHGEF18	2.17402	1.35539	3.48707	0.00127565	0.776577	0.204682
ARHGEF28	1.34712	1.0488	1.73029	0.0196453	0.29797	0.161845
ARID1A	1.9474	1.41834	2.6738	3.77665e-05	0.666494	0.142474
ARID3B	1.77552	1.20066	2.62561	0.00402594	0.574091	0.217107
ARID4B	1.68274	1.1289	2.50831	0.0106114	0.520424	0.190259
ARL11	1.74365	1.356	2.24211	1.46556e-05	0.555978	0.129749
ARL4C	1.67287	1.46528	1.90986	2.70381e-14	0.514538	0.0686773
ARPC2	3.11631	1.99011	4.87984	6.77759e-07	1.13665	0.233502
ARPC5	2.28672	1.74004	3.00515	2.96283e-09	0.827118	0.156953
ARPP21	0.64596	0.570247	0.731724	6.39133e-12	-0.437018	0.0846764
ARRB1	0.677353	0.560276	0.818895	5.73163e-05	-0.389562	0.0931332
ARRDC3	1.491	1.16255	1.91224	0.00165338	0.399444	0.1247
ARRDC4	1.37733	1.13729	1.66803	0.00105035	0.320147	0.0984048
ARRDC5	2.33078	1.3061	4.15934	0.00418721	0.846203	0.283977
ASF1A	0.598778	0.433035	0.827959	0.00192373	-0.512864	0.16888
ASF1B	1.48855	1.33742	1.65676	3.27748e-13	0.397804	0.0652115
ASH2L	1.86727	1.18807	2.93477	0.00679006	0.624479	0.246016
ASNS	1.66082	1.28279	2.15025	0.000118213	0.50731	0.139528
ASS1	1.17926	1.03293	1.34633	0.0147196	0.164888	0.0714443
ATAD2	1.72155	1.43379	2.06706	5.84753e-09	0.543225	0.117655
ATAD2B	1.49447	1.07938	2.06919	0.0155179	0.401772	0.166821
ATAD5	1.69305	1.34935	2.12429	5.4153e-06	0.526531	0.142242
ATF1	1.99494	1.29155	3.08142	0.00185008	0.690616	0.193803
ATF6	1.56342	1.05769	2.31097	0.02501	0.446875	0.187494
ATF7	1.92148	1.26619	2.91589	0.00214744	0.653095	0.193182
ATG16L1	2.43919	1.60109	3.716	3.3053e-05	0.891667	0.207644
ATP1A1	1.80465	1.43815	2.26456	3.44952e-07	0.590367	0.120842
ATP2B1	1.23906	1.06301	1.44427	0.00611758	0.214352	0.0841114
ATP2B3	0.830085	0.732594	0.940551	0.00348401	-0.186227	0.0593192
ATR	3.13068	2.09277	4.68333	2.79693e-08	1.14125	0.194145
ATXN2L	1.62532	1.09779	2.40637	0.0152688	0.485707	0.180106
AURKA	1.74536	1.51914	2.00527	3.72742e-15	0.55696	0.0941539
AURKB	1.39672	1.26632	1.54054	2.36279e-11	0.334125	0.0596912
BABAM1	1.99002	1.31406	3.0137	0.00115491	0.688146	0.239135
BAIAP2L1	1.67166	1.10855	2.52083	0.0142192	0.51382	0.283035
BANP	1.96619	1.2567	3.07622	0.00307166	0.676097	0.219568
BARD1	2.16338	1.73555	2.69668	6.69799e-12	0.771673	0.112457
BASP1	0.596462	0.506439	0.702488	6.00961e-10	-0.51674	0.084853
BCAP31	3.49805	2.3261	5.26045	1.7967e-09	1.2522	0.241169
BCCIP	0.446325	0.310492	0.641581	1.31837e-05	-0.806708	0.187645
BCKDK	2.41976	1.4605	4.00908	0.000602768	0.88367	0.251205
BCL11A	1.16373	1.01245	1.33761	0.0328296	0.151632	0.0784099
BCL7B	4.28062	2.65541	6.90053	2.39375e-09	1.4541	0.241448
BDKRB2	1.78695	1.49924	2.12989	9.1118e-11	0.580513	0.12473
BET1	3.34644	2.32437	4.81794	8.2528e-11	1.2079	0.2041
BET1L	2.00606	1.25719	3.20102	0.00350115	0.696172	0.208996
BHLHE40	1.37713	1.17079	1.61985	0.000111641	0.320005	0.0792873
BIN2	1.37445	1.13251	1.66808	0.00128366	0.318056	0.0958458
BLM	1.353	1.18477	1.54512	8.09271e-06	0.302327	0.0730889
BMP2K	1.54505	1.179	2.02475	0.00161304	0.435056	0.123989
BNIP1	1.97879	1.248	3.13751	0.00370809	0.682487	0.240746
BRCA1	2.1215	1.77081	2.54164	3.3929e-16	0.752123	0.124796
BRCA2	2.24704	1.84564	2.73574	7.41086e-16	0.809614	0.146484
BRIP1	1.66841	1.45031	1.9193	7.98714e-13	0.511871	0.106373
BRMS1	1.84701	1.29084	2.64281	0.000789117	0.61357	0.176694
BRMS1L	0.508527	0.358233	0.721875	0.000154791	-0.676238	0.184411
BRSK2	0.632982	0.528558	0.758035	6.64095e-07	-0.457314	0.0945921
BZW1	2.76388	1.94084	3.93595	1.73574e-08	1.01664	0.182934
C19orf53	2.78226	1.90001	4.07418	1.45352e-07	1.02326	0.214691
C1D	1.87903	1.13818	3.10211	0.013664	0.630756	0.255074
C1orf174	2.6102	1.85893	3.66509	3.02353e-08	0.959427	0.178529
C1QBP	1.69401	1.0829	2.65001	0.0209549	0.527101	0.230685
CABP1	0.740552	0.642035	0.854187	3.72601e-05	-0.300359	0.0606663
CABP4	3.37592	2.68787	4.24008	1.28144e-25	1.21667	0.149316
CACNA1B	0.805922	0.695908	0.933326	0.00395904	-0.215769	0.0706749
CALD1	2.19918	1.80828	2.6746	2.96574e-15	0.788087	0.108413
CALM2	1.68538	1.14957	2.47091	0.00749445	0.521988	0.210555
CALML4	3.07871	2.08535	4.54525	1.53603e-08	1.12451	0.224072
CALML6	3.16406	2.12691	4.70696	1.31583e-08	1.15186	0.271344
CAMK1D	0.688298	0.55083	0.860075	0.00101619	-0.373533	0.106089
CAMK2G	0.624483	0.502817	0.775588	2.05773e-05	-0.470831	0.1135
CAMKV	0.867533	0.778085	0.967264	0.0104837	-0.142102	0.0523253
CAND1	1.45424	1.01908	2.07523	0.0390057	0.374485	0.174161
CARM1	1.98096	1.4713	2.66715	6.65126e-06	0.683579	0.17436
CASK	0.718963	0.558401	0.925692	0.0105045	-0.329946	0.130214
CASP7	2.33026	1.84411	2.94458	1.37744e-12	0.84598	0.127153
CBFB	2.15959	1.64259	2.8393	3.49727e-08	0.769916	0.136292
CBX3	1.99495	1.48858	2.67356	3.78263e-06	0.690617	0.170177
CBX5	1.49042	1.07077	2.07452	0.0180171	0.399056	0.1662
CCDC137	2.4998	1.80277	3.46634	3.94196e-08	0.916211	0.183074
CCDC43	2.44684	1.34399	4.45466	0.00342163	0.894797	0.279074
CCDC9	2.727	1.93847	3.83628	8.36134e-09	1.0032	0.172711
CCM2	2.11937	1.53182	2.93227	5.77406e-06	0.751117	0.193227
CCNA2	1.4969	1.34208	1.66958	4.42967e-13	0.403396	0.073434
CCNB1	1.6187	1.43469	1.82631	5.18209e-15	0.481624	0.0828168
CCNE1	1.49628	1.19752	1.86959	0.000391011	0.402983	0.144811
CCNE2	1.40945	1.14105	1.74098	0.00145177	0.343197	0.119634
CCNL2	1.44369	1.20833	1.72488	5.25095e-05	0.3672	0.0942702
CCNT1	1.95959	1.33114	2.88476	0.000650389	0.672737	0.183396
CCT2	1.80992	1.37734	2.37836	2.06846e-05	0.593281	0.172587
CCT5	1.58369	1.12263	2.23411	0.00882218	0.45976	0.177512
CCT6A	2.06136	1.69282	2.51014	6.11371e-13	0.723368	0.151309
CCT8	1.85921	1.2446	2.77733	0.00245728	0.620151	0.209277
CD7	1.69004	1.35676	2.10519	2.83599e-06	0.524752	0.138042
CDC16	1.71466	1.13827	2.5829	0.00989309	0.539213	0.226215
CDC20	1.47558	1.34048	1.62429	2.0034e-15	0.389051	0.057537
CDC23	1.67439	1.15422	2.429	0.00661656	0.51545	0.191471
CDC25A	1.6151	1.38027	1.88988	2.22906e-09	0.479395	0.100876
CDC25B	2.07499	1.6318	2.63856	2.6107e-09	0.729957	0.1347
CDC27	2.22641	1.43233	3.46072	0.00037577	0.800391	0.207309
CDC37	2.28616	1.514	3.45214	8.40846e-05	0.826873	0.222127
CDC45	1.42353	1.26848	1.59754	1.95169e-09	0.353139	0.0716267
CDC73	1.80461	1.25994	2.58473	0.00127967	0.590343	0.168663
CDCA8	1.53229	1.37713	1.70495	4.71342e-15	0.426766	0.0698984
CDK1	1.41759	1.27174	1.58017	2.98936e-10	0.348957	0.064542
CDK10	1.40461	1.09855	1.79595	0.00673876	0.339762	0.12656
CDK11A	1.88241	1.40533	2.52145	2.21772e-05	0.632553	0.148769
CDK11B	3.02003	1.98667	4.59087	2.30926e-07	1.10527	0.203652
CDK12	1.63424	1.17296	2.27692	0.00369919	0.491177	0.15681
CDK13	2.4113	1.6679	3.48604	2.86715e-06	0.880165	0.191188
CDK15	1.84847	1.19471	2.85995	0.00579975	0.614356	0.27281
CDK16	1.85588	1.25733	2.73938	0.00185436	0.61836	0.208397
CDK17	1.69621	1.14848	2.50517	0.00791305	0.528398	0.182536
CDK18	1.15874	1.02984	1.30377	0.014339	0.147331	0.0618396
CDK19	1.39476	1.02442	1.89898	0.0345857	0.33272	0.15681
CDK2	1.81603	1.56737	2.10413	1.99444e-15	0.596652	0.0907432
CDK20	1.78635	1.25716	2.5383	0.00120904	0.580177	0.183457
CDKN1A	1.14451	1.01302	1.29307	0.0301822	0.134976	0.057957
CEBPA	1.32973	1.13749	1.55446	0.000347594	0.284978	0.0787555
CEBPB	1.53523	1.25489	1.87818	3.0855e-05	0.428677	0.0990574
CENPF	1.46756	1.32414	1.62651	2.6555e-13	0.3836	0.0623864
CENPO	2.14961	1.69703	2.72289	2.22895e-10	0.765287	0.145345
CEP164	1.9774	1.40811	2.77683	8.29821e-05	0.681781	0.167709
CEP85	2.23074	1.72363	2.88705	1.07781e-09	0.802333	0.14165
CERS1	1.60536	1.312	1.96432	4.27695e-06	0.473348	0.102782
CFL1	1.97819	1.164	3.3619	0.0116956	0.682182	0.261885
CFTR	0.522058	0.367989	0.740632	0.000269837	-0.649977	0.140131
CGGBP1	1.85854	1.23116	2.80562	0.00318122	0.61979	0.195956
CHAF1B	1.74427	1.51135	2.0131	2.79966e-14	0.556338	0.0954747
CHD5	0.853901	0.758539	0.961252	0.00894842	-0.15794	0.0544846
CHEK1	1.81964	1.54244	2.14665	1.25412e-12	0.598636	0.114041
CHEK2	1.95448	1.64035	2.32877	6.57711e-14	0.670124	0.120221
CHFR	2.13965	1.46585	3.12317	8.08679e-05	0.760641	0.193563
CHMP2B	1.84845	1.16919	2.92235	0.00856819	0.61435	0.206232
CHMP4B	2.85539	1.55876	5.23058	0.000680672	1.04921	0.285858
CHMP4C	2.013	1.37997	2.93644	0.000281481	0.699628	0.289332
CHN2	1.24835	1.02462	1.52092	0.0277121	0.221819	0.104953
CHTF18	1.27284	1.06653	1.51905	0.00749723	0.241251	0.0947484
CHTF8	1.61169	1.02807	2.5266	0.0374648	0.477281	0.215194
CIRBP	0.540273	0.386212	0.755789	0.000324715	-0.615681	0.166087
CKAP4	2.0834	1.63371	2.65688	3.28635e-09	0.734003	0.155894
CLASRP	1.31669	1.00941	1.71752	0.0424558	0.275122	0.13739
CLIC1	2.17773	1.87138	2.53424	8.1784e-24	0.778283	0.0741462
CLIC3	2.1069	1.61957	2.74087	2.81773e-08	0.745218	0.183241
CLSPN	1.6402	1.43692	1.87224	2.30749e-13	0.494819	0.0951663
CMPK1	1.87122	1.27235	2.75197	0.00145315	0.626593	0.179131
CMTR1	1.73987	1.10815	2.73171	0.0161228	0.553809	0.217926
CNOT2	1.7661	1.309	2.38283	0.000197655	0.568775	0.181995
CNOT4	1.74292	1.1551	2.62988	0.00812275	0.555561	0.203806
CNPPD1	1.73308	1.06505	2.82012	0.026853	0.5499	0.228494
COCH	1.4242	1.1865	1.70951	0.000147304	0.353609	0.134005
COQ8B	2.55071	1.89267	3.43754	7.71581e-10	0.936373	0.145698
CORO1B	2.0119	1.29094	3.13552	0.0020153	0.699081	0.197453
COTL1	1.88855	1.53596	2.32208	1.63806e-09	0.635808	0.11138
CPPED1	1.82932	1.48539	2.25289	1.31922e-08	0.603944	0.103184
CPSF4	2.69096	1.986	3.64617	1.69408e-10	0.9899	0.16661
CREB5	1.74815	1.49327	2.04655	3.74025e-12	0.55856	0.0923872
CRK	2.32911	1.45345	3.73233	0.000441046	0.845486	0.218592
CRYGS	1.42051	1.14388	1.76405	0.00149113	0.351019	0.12212
CSE1L	2.49401	1.76312	3.52788	2.40642e-07	0.913891	0.195432
CSNK1A1	1.51656	1.07683	2.13584	0.0171418	0.416442	0.147694
CSNK1A1L	0.198572	0.0591722	0.666377	0.00886906	-1.6166	0.562285
CSNK1D	2.05833	1.21963	3.4738	0.00686108	0.721897	0.248225
CSNK1E	0.49825	0.372108	0.667153	2.90533e-06	-0.696653	0.142089
CSNK1G1	2.24717	1.64367	3.07225	3.88946e-07	0.80967	0.187034
CSNK1G2	2.00782	1.57011	2.56757	2.76479e-08	0.697051	0.173349
CSNK1G3	1.50887	1.03023	2.20989	0.0346056	0.411362	0.184309
CSRP1	1.35192	1.16381	1.57044	7.99975e-05	0.301529	0.0694406
CSTF2	1.61327	1.12429	2.31492	0.00943704	0.478262	0.170503
CSTF2T	0.529336	0.355161	0.788928	0.00178171	-0.636132	0.195313
CSTF3	1.64067	1.0795	2.49356	0.0204424	0.495105	0.225566
CTDP1	1.75444	1.17675	2.61574	0.00580389	0.562151	0.203072
CTNNA1	3.09744	2.24179	4.27967	7.18274e-12	1.13058	0.15796
CTNNB1	1.83571	1.31913	2.55459	0.000314915	0.607432	0.179761
CTSC	1.65477	1.40251	1.9524	2.3955e-09	0.50366	0.0854506
CTTN	1.97334	1.32334	2.94263	0.000855545	0.67973	0.213985
CYFIP1	1.87378	1.47024	2.38807	3.88038e-07	0.627956	0.108343
CYP2E1	0.540484	0.411259	0.710313	1.01723e-05	-0.615291	0.133047
DAP3	2.99765	1.87546	4.79131	4.47308e-06	1.09783	0.241919
DARS2	2.04794	1.56042	2.68778	2.37143e-07	0.716835	0.147291
DAXX	1.65773	1.11849	2.45696	0.0118109	0.505451	0.203259
DBF4B	1.6775	1.27692	2.20374	0.000202444	0.517306	0.156686
DBNDD1	1.38621	1.20362	1.59649	5.84728e-06	0.326572	0.082783
DBNL	2.95244	1.90557	4.57443	1.25839e-06	1.08263	0.219135
DCLRE1B	1.93277	1.52035	2.45706	7.40343e-08	0.658953	0.13617
DCLRE1C	1.60413	1.10302	2.33289	0.0133946	0.472581	0.206906
DCTN2	1.9104	1.44566	2.52455	5.32787e-06	0.647313	0.185983
DCX	0.818679	0.735077	0.911788	0.000272337	-0.200063	0.0576269
DDX19B	1.9232	1.20811	3.06157	0.00583424	0.653992	0.231041
DDX23	1.6524	1.13353	2.40879	0.00900858	0.502227	0.184141
DDX39A	1.80045	1.38357	2.34294	1.2084e-05	0.588034	0.131506
DDX3X	1.8593	1.31765	2.6236	0.000415483	0.620199	0.156166
DDX46	1.53839	1.0611	2.23037	0.0230327	0.430735	0.179125
DDX5	1.77368	1.28918	2.44027	0.00043095	0.573059	0.161724
DEK	2.0012	1.53585	2.60754	2.78316e-07	0.693745	0.153592
DHDDS	3.49072	2.38278	5.11384	1.39255e-10	1.25011	0.199822
DHFR	1.35611	1.10187	1.66902	0.00403085	0.30462	0.112203
DHX15	2.32121	1.696	3.1769	1.4458e-07	0.842089	0.169104
DHX16	1.91683	1.26897	2.89543	0.0019888	0.650672	0.203614
DHX33	1.59026	1.08471	2.33143	0.0174774	0.463896	0.186108
DHX34	2.10435	1.6155	2.74113	3.46855e-08	0.744006	0.14686
DHX35	2.26849	1.48196	3.47245	0.000162695	0.819113	0.212663
DHX37	2.38805	1.68909	3.37625	8.35781e-07	0.870477	0.199642
DHX40	1.87597	1.34788	2.61095	0.000191574	0.629125	0.158685
DHX8	2.22661	1.564	3.16997	8.93256e-06	0.800482	0.183915
DHX9	1.4813	1.00864	2.17545	0.0450899	0.392917	0.189617
DIP2C	0.553489	0.411276	0.744876	9.46828e-05	-0.591514	0.148645
DKC1	2.13876	1.54156	2.96732	5.34848e-06	0.760229	0.185645
DLAT	2.2137	1.41494	3.46338	0.000501686	0.794665	0.209704
DLG2	0.845303	0.719658	0.992884	0.0406633	-0.16806	0.0875561
DMAP1	1.76381	1.24175	2.50536	0.00152879	0.567476	0.180023
DMC1	4.6948	2.45718	8.97008	2.84766e-06	1.54646	0.393716
DMD	1.54522	1.21484	1.96546	0.000391778	0.435169	0.115541
DMPK	1.58682	1.28535	1.95901	1.7469e-05	0.461732	0.111364
DNA2	1.34781	1.06155	1.71127	0.0142726	0.298484	0.137876
DNAJA2	2.74338	1.48092	5.08205	0.00133538	1.00919	0.280786
DNAJA4	1.18802	1.03726	1.36068	0.0128343	0.172285	0.0741149
DNAJB1	1.46773	1.25319	1.71899	1.94343e-06	0.383714	0.109193
DNAJB11	2.37477	1.71925	3.28024	1.53776e-07	0.864902	0.17326
DNAJC3	2.12326	1.49255	3.02048	2.82709e-05	0.752951	0.17834
DNAJC8	2.69582	1.83733	3.95546	3.98331e-07	0.991704	0.180333
DNMT1	1.82774	1.44779	2.30741	3.93375e-07	0.603082	0.129711
DNMT3A	1.80378	1.42472	2.2837	9.54464e-07	0.589885	0.159367
DNMT3B	1.66655	1.31008	2.12002	3.18999e-05	0.510756	0.170027
DNPH1	0.583351	0.432979	0.785947	0.000394663	-0.538966	0.150372
DOCK2	1.32686	1.10988	1.58627	0.00190788	0.282816	0.0913783
DOK2	1.38365	1.13264	1.6903	0.00147572	0.324728	0.108797
DOT1L	1.3657	1.10603	1.68633	0.0037728	0.311666	0.103433
DPP3	1.75566	1.25907	2.4481	0.000906504	0.562843	0.175767
DPY30	2.99428	1.76029	5.09332	5.20349e-05	1.0967	0.274109
DPYSL3	0.761985	0.616251	0.942181	0.0120773	-0.271829	0.117705
DSCC1	2.0556	1.61248	2.62049	5.99862e-09	0.720567	0.136988
DSG2	1.46795	1.28935	1.67129	6.64531e-09	0.383868	0.108057
DTYMK	2.29307	1.80701	2.90987	8.60833e-12	0.829892	0.130455
DUSP10	2.2644	1.88499	2.72018	2.43431e-18	0.817312	0.0888668
DUSP11	2.371	1.44636	3.88674	0.000618385	0.863311	0.259293
DUSP22	1.76216	1.1049	2.8104	0.0173677	0.566542	0.223046
DYDC2	1.28916	1.05598	1.57384	0.0125952	0.253994	0.124286
E2F1	1.49676	1.30633	1.71496	6.29653e-09	0.403306	0.07941
E2F2	1.41925	1.25711	1.60231	1.54291e-08	0.350131	0.0797607
E2F3	1.3314	1.05706	1.67692	0.0150419	0.286228	0.12316
E2F4	2.68158	1.83911	3.90998	2.95181e-07	0.986408	0.211099
E2F6	2.85278	1.83039	4.44623	3.6568e-06	1.04829	0.21979
ECT2	1.9021	1.6285	2.22166	4.87641e-16	0.642957	0.0969562
EFCAB7	2.40596	1.64735	3.51392	5.54992e-06	0.87795	0.179643
EFTUD2	1.49736	1.13703	1.97187	0.00404953	0.403701	0.159142
EGR1	1.1822	1.07826	1.29616	0.000364385	0.167378	0.0495697
EHMT1	1.56943	1.11719	2.20473	0.00934998	0.450712	0.179812
EID3	1.72803	1.47677	2.02203	8.90753e-12	0.546982	0.093248
EIF2AK4	2.87379	2.07056	3.98862	2.76289e-10	1.05563	0.180634
EIF2B3	3.42968	2.17716	5.40277	1.06394e-07	1.23247	0.212462
EIF4A2	0.617972	0.422849	0.903135	0.0129099	-0.481312	0.183154
EIF4B	0.611684	0.461636	0.810503	0.000619076	-0.491539	0.138613
EIF5	1.63868	1.06008	2.53308	0.0262483	0.49389	0.192082
EIF5A	1.94392	1.31154	2.88121	0.000930408	0.664707	0.207917
EIF5A2	1.51711	1.15488	1.99295	0.00274933	0.416804	0.152538
ELAVL1	2.95661	1.99783	4.3755	5.94681e-08	1.08404	0.218633
ELOVL1	1.42491	1.19879	1.69368	5.90483e-05	0.354109	0.0895402
ELOVL2	1.2072	1.06708	1.36572	0.00277715	0.188302	0.0550517
ELOVL5	1.6591	1.2082	2.27828	0.00175514	0.506277	0.154441
ELOVL6	1.34735	1.03016	1.7622	0.0294877	0.298137	0.155367
EMD	2.1446	1.32797	3.46342	0.00180933	0.762954	0.244072
EME1	1.60258	1.36744	1.87815	5.69875e-09	0.471613	0.0988814
ENO2	0.709029	0.58301	0.862287	0.000573288	-0.343859	0.110889
ENSA	1.66407	1.13119	2.44798	0.00971344	0.509264	0.219611
EPHA4	1.20686	1.05635	1.37882	0.00566444	0.188023	0.0684732
EPHX2	1.44697	1.19566	1.75111	0.000147176	0.369473	0.0852287
EPS8L1	1.6121	1.26551	2.05361	0.000110352	0.47754	0.270924
ERCC1	2.52958	1.79109	3.57258	1.37333e-07	0.928055	0.170965
ERCC2	1.53963	1.06637	2.22291	0.0212849	0.431539	0.20202
ERCC3	1.55948	1.00381	2.42275	0.0480535	0.444354	0.215925
ERCC4	2.08723	1.37676	3.16434	0.000528271	0.735838	0.194593
ESR1	2.84483	1.42973	5.66053	0.00289802	1.0455	0.419323
ESR2	4.26796	2.78995	6.52898	2.22577e-11	1.45114	0.38196
ETAA1	2.20851	1.52271	3.20318	2.96099e-05	0.792318	0.186119
ETHE1	2.15419	1.56911	2.95743	2.0722e-06	0.767416	0.157167
ETV4	1.15582	1.06757	1.25136	0.000352049	0.144811	0.0430454
EVL	0.595155	0.423716	0.835959	0.00275731	-0.518933	0.178993
EXO1	1.58122	1.39674	1.79007	4.51862e-13	0.458199	0.0858696
EZH1	0.628029	0.409185	0.963919	0.0333303	-0.465168	0.233994
EZH2	1.46453	1.26994	1.68894	1.56057e-07	0.381533	0.0792477
FAAP100	1.462	1.11075	1.92431	0.00674405	0.379802	0.136219
FAAP24	2.532	1.98146	3.23552	1.11479e-13	0.929011	0.145693
FANCA	1.78264	1.51402	2.09892	3.99565e-12	0.578095	0.122382
FANCB	2.82128	2.16434	3.67761	1.73302e-14	1.03719	0.205595
FANCC	1.97788	1.62773	2.40336	6.8486e-12	0.682027	0.128102
FANCD2	1.65265	1.42639	1.9148	2.2685e-11	0.50238	0.101337
FANCF	1.69524	1.27158	2.26005	0.00032129	0.527823	0.177503
FANCG	1.43028	1.09419	1.86961	0.00882972	0.357871	0.138092
FANCI	1.61472	1.4178	1.83899	5.15543e-13	0.479162	0.0847791
FANCL	2.20906	1.61692	3.01804	6.418e-07	0.792566	0.176567
FANCM	1.68373	1.2022	2.35812	0.00243374	0.52101	0.199615
FBP1	1.59347	1.37893	1.84139	2.70402e-10	0.465914	0.0825596
FBXO22	2.31713	1.67166	3.21182	4.55271e-07	0.840327	0.180369
FEN1	1.44185	1.16461	1.78509	0.000783181	0.365928	0.134033
FERMT3	1.49176	1.25357	1.77521	6.60115e-06	0.399955	0.0848843
FES	2.37573	1.89617	2.97658	5.39835e-14	0.865305	0.120197
FGFR3	1.23836	1.10114	1.39267	0.000359682	0.213786	0.0542669
FH	2.16052	1.50033	3.11122	3.4672e-05	0.770349	0.211802
FKBP5	1.39475	1.22654	1.58602	3.89328e-07	0.332712	0.0597102
FLCN	1.87778	1.27293	2.77004	0.00149019	0.630092	0.199146
FLI1	1.52915	1.17888	1.98348	0.00137517	0.424709	0.134965
FOS	1.14301	1.03283	1.26494	0.00974829	0.133664	0.0542062
FOSL1	1.44467	1.28692	1.62175	4.49855e-10	0.367878	0.0740931
FOSL2	1.41506	1.20985	1.65508	1.40541e-05	0.347175	0.0865975
FOXD2	1.23233	1.05717	1.43652	0.0075706	0.208907	0.16522
FOXJ1	1.31127	1.19429	1.4397	1.3134e-08	0.270993	0.0569211
FOXJ3	2.24568	1.58083	3.19014	6.28071e-06	0.809007	0.164318
FOXK1	1.51402	1.07953	2.12338	0.0162444	0.414765	0.182204
FOXK2	1.71753	1.126	2.6198	0.0120436	0.540886	0.22132
FOXL2	1.86135	1.29988	2.66533	0.000694543	0.6213	0.214475
FOXM1	1.3922	1.26044	1.53773	6.90704e-11	0.330882	0.0601529
FOXN4	1.31305	1.05622	1.63233	0.014185	0.272355	0.131454
FOXO1	1.50888	1.22423	1.85972	0.00011495	0.411369	0.10766
FOXO4	0.679686	0.523975	0.881671	0.00363021	-0.386124	0.141566
FOXO6	0.730852	0.601997	0.887287	0.00153284	-0.313545	0.0918459
FOXP3	1.54265	1.00161	2.37596	0.0491537	0.433504	0.225148
FOXR1	0.518125	0.274915	0.976498	0.0420007	-0.657539	0.271863
FRAT2	0.702938	0.500425	0.987406	0.0420457	-0.352486	0.175704
FUBP1	1.32718	1.01241	1.7398	0.0404349	0.283054	0.126425
FZR1	2.15833	1.32289	3.52135	0.00206757	0.769333	0.237002
G3BP1	1.62441	1.10897	2.37943	0.0127373	0.485144	0.189804
GABRB3	0.661315	0.585425	0.747044	2.94658e-11	-0.413525	0.0642074
GAK	2.2946	1.46373	3.59709	0.00029354	0.830557	0.231044
GANAB	2.69233	1.90822	3.79864	1.71027e-08	0.990406	0.174521
GAP43	1.22691	1.07985	1.394	0.00169388	0.204499	0.064338
GAPDH	2.10008	1.57132	2.80678	5.34264e-07	0.741978	0.17786
GAS8	3.06563	2.25811	4.16192	6.87864e-13	1.12025	0.167048
GATA1	0.292853	0.11834	0.724716	0.00789761	-1.22809	0.335472
GATA2	0.783786	0.647453	0.948825	0.0124629	-0.24362	0.0995087
GATA3	1.53989	1.2916	1.83591	1.49192e-06	0.431711	0.166602
GATA5	0.56855	0.387653	0.833863	0.00385523	-0.564666	0.157508
GBE1	1.93611	1.49467	2.50791	5.61362e-07	0.660679	0.130253
GCSH	0.65315	0.442371	0.964359	0.0321524	-0.425949	0.209636
GDAP1	0.66087	0.52569	0.830812	0.000389019	-0.414198	0.123835
GDAP1L1	0.735258	0.666796	0.810748	6.9535e-10	-0.307534	0.0632443
GEN1	1.44424	1.25492	1.66213	2.93953e-07	0.367586	0.134664
GET4	1.90033	1.19981	3.00983	0.00621204	0.642025	0.243974
GLG1	2.49566	1.62796	3.82582	2.72041e-05	0.914552	0.213307
GLI1	1.17681	1.03256	1.34121	0.0146785	0.162805	0.11556
GLI2	1.45988	1.26448	1.68547	2.45846e-07	0.378355	0.106797
GMIP	1.48864	1.15072	1.92579	0.00245632	0.397864	0.124442
GNL1	0.32744	0.209643	0.511427	9.2293e-07	-1.11645	0.239564
GNL3L	1.46646	1.13576	1.89345	0.00332159	0.38285	0.120014
GPA33	3.18629	1.80775	5.61608	6.13772e-05	1.15886	0.495594
GPATCH1	2.21654	1.53751	3.19547	2.00027e-05	0.795949	0.191616
GPS1	2.06393	1.3048	3.26472	0.00195433	0.724611	0.234118
GREM1	1.17831	1.01616	1.36633	0.0298451	0.164079	0.0968146
GRPEL1	1.91365	1.10693	3.30832	0.0201427	0.649013	0.278901
GRWD1	2.55051	1.86477	3.48841	4.62641e-09	0.936293	0.169283
GSPT1	1.65988	1.07468	2.56374	0.0223323	0.506743	0.211677
GSS	3.16595	2.14036	4.68297	7.93527e-09	1.15245	0.215403
GTF2B	2.15429	1.44992	3.20084	0.000145315	0.767462	0.19553
GTF3C3	1.49509	1.02725	2.17598	0.0356946	0.402185	0.192559
HAAO	1.5526	1.20488	2.00066	0.000672012	0.439929	0.133409
HAT1	3.34513	2.33898	4.7841	3.72421e-11	1.20751	0.181643
HCLS1	1.47654	1.27656	1.70785	1.53526e-07	0.3897	0.074224
HDAC1	2.31782	1.80016	2.98434	7.09452e-11	0.840628	0.112649
HDAC3	3.12018	2.13391	4.56229	4.35729e-09	1.13789	0.212244
HDAC4	0.538286	0.423381	0.684376	4.291e-07	-0.619365	0.115704
HDAC7	2.76476	2.06726	3.69759	7.08822e-12	1.01695	0.16723
HDAC8	1.90356	1.11692	3.24422	0.0179594	0.643724	0.259322
HDAC9	1.24982	1.00765	1.5502	0.0424295	0.223002	0.111704
HDGF	1.71038	1.17773	2.48393	0.00481332	0.536716	0.194448
HELB	2.12104	1.69346	2.65658	5.91338e-11	0.751905	0.213814
HEXIM2	0.624687	0.42573	0.916624	0.0161745	-0.470504	0.183918
HGD	2.80239	2.08624	3.76436	7.70472e-12	1.03047	0.247613
HIC1	1.50731	1.11949	2.0295	0.00685796	0.410329	0.176061
HIP1R	0.756494	0.647939	0.883236	0.000413932	-0.279061	0.0792551
HLCS	2.23583	1.68297	2.97029	2.82645e-08	0.80461	0.162244
HMG20B	2.26462	1.686	3.04181	5.63738e-08	0.817407	0.132847
HMGA1	1.48934	1.21372	1.82753	0.000136113	0.39833	0.121251
HMGA2	1.39699	1.19768	1.62948	2.0753e-05	0.334321	0.233998
HMGB2	1.80586	1.52201	2.14264	1.25172e-11	0.591034	0.105927
HMGB3	1.316	1.05572	1.64044	0.0145954	0.274596	0.12337
HMGN1	1.57684	1.17287	2.11994	0.00256239	0.45542	0.14857
HMGN2	1.84517	1.45501	2.33997	4.32894e-07	0.612573	0.130129
HMGN4	1.87947	1.31954	2.67701	0.00047147	0.630992	0.164449
HMGN5	0.571079	0.457513	0.712835	7.33561e-07	-0.560228	0.128525
HMMR	1.5241	1.32953	1.74713	1.47141e-09	0.421401	0.0896353
HMOX1	1.4387	1.22297	1.69249	1.14273e-05	0.36374	0.0773797
HNRNPA1	0.723647	0.540097	0.969576	0.0302385	-0.323452	0.156558
HNRNPA2B1	2.33605	1.65529	3.29676	1.38326e-06	0.84846	0.193937
HNRNPD	1.74341	1.21528	2.50104	0.00253666	0.555841	0.201206
HNRNPK	1.90935	1.19892	3.04074	0.00644763	0.646761	0.22288
HNRNPU	1.90422	1.24852	2.90428	0.00278473	0.644072	0.224306
HP1BP3	2.1684	1.57512	2.98516	2.07872e-06	0.773991	0.152171
HSD17B10	2.06901	1.48188	2.88876	1.95768e-05	0.727069	0.163782
HSP90AB1	0.678252	0.460678	0.998584	0.0491665	-0.388236	0.188111
HSP90B1	2.53702	1.87834	3.42668	1.27788e-09	0.930988	0.16707
HSPA1A	1.14979	1.00514	1.31525	0.041888	0.139576	0.0786049
HSPA4	1.99521	1.31725	3.02208	0.00111138	0.690747	0.205944
HSPA4L	1.32303	1.06341	1.64603	0.012019	0.279925	0.119081
HSPA6	1.20385	1.10091	1.31641	4.74103e-05	0.185524	0.0626688
HUS1	2.14091	1.7317	2.64681	2.01396e-12	0.761229	0.191213
HYOU1	1.84048	1.33229	2.54251	0.000215416	0.610028	0.163358
IDH1	1.65118	1.28037	2.1294	0.000111339	0.501493	0.127593
IFITM1	1.15203	1.0056	1.31979	0.0412968	0.14153	0.0728225
IFRD2	2.1251	1.53723	2.93778	5.05862e-06	0.753817	0.169476
IGF2BP2	1.41041	1.29998	1.53023	1.38196e-16	0.343883	0.0685301
IGF2BP3	1.71942	1.53883	1.9212	1.03716e-21	0.541986	0.101396
IKZF1	1.34673	1.11126	1.63208	0.00239824	0.297676	0.100486
IL1RN	1.31855	1.11996	1.55234	0.000899324	0.27653	0.0964677
ILF3	1.59564	1.09318	2.32905	0.0154488	0.467275	0.194977
INCENP	1.74355	1.36241	2.23132	9.99939e-06	0.555922	0.137305
IPO13	1.98353	1.38511	2.84049	0.000185448	0.684876	0.187184
IPO8	1.52636	1.12326	2.07411	0.00687364	0.422884	0.185203
IQCH	2.68534	2.01646	3.5761	1.39464e-11	0.987807	0.206309
IQSEC3	0.861934	0.775036	0.958575	0.00613921	-0.148577	0.053021
IRAK1	2.16648	1.57329	2.98334	2.1784e-06	0.773106	0.158847
IRF1	1.7559	1.49076	2.0682	1.57601e-11	0.562983	0.0927324
ISG15	1.35905	1.23824	1.49166	1.05612e-10	0.306788	0.0571944
ISG20	2.00886	1.69715	2.37782	5.13312e-16	0.697567	0.121659
ISYNA1	1.32285	1.15597	1.51382	4.77013e-05	0.279789	0.114098
ITGAX	1.46063	1.24149	1.71845	4.92378e-06	0.378866	0.0789186
IVD	1.74169	1.07056	2.83353	0.0254458	0.554855	0.252853
IWS1	2.17687	1.34447	3.52464	0.00155698	0.777888	0.230947
JAK2	1.73979	1.21755	2.48603	0.00235888	0.553765	0.159205
JSRP1	1.94775	1.18899	3.19071	0.00811238	0.666674	0.273555
JUN	1.4972	1.27639	1.75621	7.13565e-07	0.403598	0.0842404
JUNB	1.22908	1.09056	1.38518	0.000722068	0.206264	0.0667967
JUND	1.47222	1.08525	1.99717	0.0129277	0.38677	0.157503
KCTD16	0.792506	0.656108	0.95726	0.0158113	-0.232555	0.0881192
KDM1A	1.41128	1.1066	1.79984	0.00549888	0.344494	0.131265
KDM4A	1.87067	1.41628	2.47084	1.02705e-05	0.626298	0.145132
KDM4B	0.723919	0.536215	0.97733	0.0348835	-0.323075	0.144855
KDM6A	1.42981	1.0583	1.93174	0.0198552	0.357541	0.153454
KHDRBS1	1.98079	1.38911	2.8245	0.000159759	0.683497	0.203802
KHSRP	1.53954	1.05167	2.25373	0.0264845	0.431482	0.186715
KIAA1191	1.86892	1.06372	3.28362	0.0296449	0.625362	0.254437
KIF13B	1.87083	1.40206	2.49633	2.07856e-05	0.626382	0.139464
KIF4A	1.56436	1.40225	1.74523	1.08758e-15	0.44748	0.0705609
KLF1	0.405494	0.249598	0.658761	0.000266521	-0.902649	0.194067
KLF15	0.820966	0.6957	0.968788	0.0195253	-0.197273	0.0893015
KLF17	3.7468	2.61211	5.3744	7.14696e-13	1.3209	0.290012
KLF3	2.14765	1.48969	3.09622	4.21326e-05	0.764376	0.158131
KLF5	1.38271	1.12397	1.70102	0.00217292	0.324048	0.134699
KLF6	1.64964	1.34454	2.02397	1.60836e-06	0.500557	0.105515
KLF7	1.70586	1.2206	2.38403	0.00176477	0.534068	0.15626
KLHDC4	1.76569	1.09555	2.84575	0.0195585	0.568542	0.224597
KMT2B	1.94365	1.45709	2.59268	6.16353e-06	0.664568	0.153655
KMT5C	1.39475	1.09781	1.77201	0.00644984	0.332717	0.132409
KPNA2	1.88468	1.58994	2.23407	2.79599e-13	0.63376	0.109829
KPNB1	1.88013	1.25248	2.8223	0.0023177	0.631339	0.189366
KRT10	1.95176	1.35034	2.82105	0.000373648	0.668733	0.190531
KSR2	0.623439	0.52444	0.741125	8.52449e-08	-0.472505	0.0832386
LAGE3	1.49215	1.06093	2.09863	0.0214566	0.400216	0.186016
LARP7	2.30623	1.53027	3.47565	6.52637e-05	0.835614	0.201838
LASP1	1.55704	1.07056	2.26457	0.020519	0.442786	0.188645
LCK	2.15545	1.71943	2.70204	2.73367e-11	0.768001	0.150636
LCP2	1.55959	1.28968	1.88599	4.5669e-06	0.444424	0.0957585
LDHA	1.62939	1.36235	1.94877	9.00352e-08	0.488205	0.0927313
LDHB	0.422119	0.294554	0.604931	2.62937e-06	-0.862467	0.179856
LEMD2	2.40322	1.52778	3.7803	0.000148435	0.876808	0.205355
LGALS1	1.70901	1.4671	1.99081	5.89897e-12	0.535915	0.0810227
LGALSL	1.65264	1.23698	2.20797	0.000676774	0.502374	0.146891
LIG1	1.9024	1.55025	2.33455	7.37834e-10	0.643118	0.124243
LIG3	1.79129	1.28605	2.49502	0.000564687	0.582937	0.191092
LMNB1	1.47085	1.29468	1.67099	3.07097e-09	0.38584	0.0770687
LONP1	1.79902	1.13264	2.85744	0.0128616	0.587241	0.221957
LPIN2	2.39225	1.70439	3.35772	4.59502e-07	0.872235	0.158162
LPIN3	2.06061	1.77223	2.39591	5.49954e-21	0.723	0.103047
LRCH1	2.17321	1.60675	2.9394	4.71409e-07	0.776207	0.158746
LRCH2	0.640709	0.486421	0.843937	0.00153981	-0.445179	0.152745
LRIF1	1.8354	1.30145	2.5884	0.000535938	0.60726	0.169449
LRR1	1.94103	1.58803	2.3725	9.42475e-11	0.663219	0.132065
LRRC18	1.91416	1.48078	2.47438	7.15188e-07	0.649278	0.197702
LRRC25	1.45237	1.23272	1.71114	8.1609e-06	0.373194	0.0821252
LRRC40	1.68981	1.20102	2.37755	0.00260075	0.524618	0.159714
LRRC41	2.47018	1.73948	3.50782	4.33176e-07	0.90429	0.173178
LRRC59	2.51777	1.7794	3.56254	1.84777e-07	0.923375	0.18008
LRRC63	1.27768	1.00837	1.61891	0.0424619	0.245044	0.126176
LRRIQ4	3.67258	1.62488	8.30084	0.00176778	1.30089	0.426452
LRRK1	1.3924	1.07425	1.80475	0.0123789	0.331025	0.130387
LRRN1	0.755697	0.646312	0.883595	0.000445974	-0.280115	0.0812268
LRSAM1	0.520885	0.334453	0.81124	0.003909	-0.652225	0.219
LRWD1	2.40571	1.76466	3.27963	2.82091e-08	0.877846	0.161069
LSG1	1.98218	1.32692	2.96102	0.00083381	0.684196	0.197013
LSM7	1.49246	1.15858	1.92256	0.00194019	0.400426	0.128741
LSM8	1.78864	1.33908	2.38913	8.25341e-05	0.581455	0.170424
LTA4H	2.47139	1.49757	4.07846	0.000400063	0.904782	0.235575
LYAR	1.86932	1.36946	2.55162	8.13193e-05	0.625573	0.172651
LYPLA1	2.73037	2.05511	3.6275	4.22969e-12	1.00444	0.156149
MACF1	1.86928	1.36324	2.56318	0.00010286	0.625555	0.135338
MACROD2	0.73713	0.571659	0.950497	0.0187036	-0.304992	0.129473
MAD1L1	2.25424	1.54661	3.28562	2.35189e-05	0.812812	0.200781
MADD	0.585867	0.43686	0.785699	0.000356094	-0.534662	0.148286
MAGOHB	1.50899	1.16171	1.96007	0.0020475	0.411438	0.171625
MALT1	1.85808	1.38297	2.49642	3.92484e-05	0.619544	0.15494
MAP2K3	2.03912	1.68618	2.46592	2.01002e-13	0.712517	0.124377
MAP2K7	2.06572	1.29715	3.28965	0.00224413	0.725477	0.230345
MAP3K1	2.00234	1.68092	2.38523	7.41468e-15	0.694318	0.104732
MAP3K2	2.93845	1.91102	4.51826	9.09713e-07	1.07788	0.190302
MAP3K3	1.62546	1.12932	2.33958	0.00893628	0.485792	0.200234
MAP3K4	1.45786	1.08639	1.95635	0.011999	0.376971	0.155828
MAP3K5	0.673056	0.554677	0.8167	6.03288e-05	-0.395926	0.125462
MAP4K2	1.53272	1.08331	2.16857	0.0158691	0.427044	0.193397
MAPK12	0.65143	0.486818	0.871702	0.00392801	-0.428586	0.149882
MAPK14	1.78346	1.14366	2.78119	0.0107074	0.578558	0.210222
MAPK8	0.424465	0.313804	0.57415	2.69357e-08	-0.856926	0.149614
MAPKAPK5	1.83023	1.12204	2.98539	0.015468	0.60444	0.250523
MARCKS	0.615211	0.494848	0.764848	1.22363e-05	-0.485791	0.114811
MAST1	0.745268	0.645636	0.860275	5.93331e-05	-0.294011	0.0791192
MASTL	1.46669	1.16777	1.84213	0.000988836	0.383008	0.140166
MAT2B	1.72368	1.09261	2.71925	0.019246	0.544461	0.205038
MBD2	4.15791	2.86626	6.03161	6.00661e-14	1.42501	0.208327
MBD3	1.85374	1.32027	2.60277	0.000364475	0.617207	0.169442
MCCC2	2.03944	1.33539	3.11468	0.000971503	0.712674	0.193025
MCM2	1.61002	1.39894	1.85294	3.08974e-11	0.476246	0.0904989
MCM3	1.93368	1.59051	2.35088	3.70405e-11	0.659423	0.135191
MCM3AP	1.56444	1.07753	2.27136	0.0186489	0.447525	0.18477
MCM4	1.71646	1.44218	2.0429	1.1876e-09	0.540265	0.111728
MCM5	1.90653	1.54364	2.35474	2.09925e-09	0.645287	0.11835
MCM6	1.84209	1.51295	2.24285	1.18162e-09	0.610903	0.123813
MCM7	1.34889	1.09806	1.65703	0.00435718	0.299285	0.106989
MCRS1	2.12933	1.34766	3.36439	0.00120216	0.755808	0.23928
MDC1	1.44151	1.00914	2.05911	0.0444312	0.365688	0.180087
MECOM	1.99219	1.59736	2.48462	9.61017e-10	0.689235	0.130755
MECP2	1.59522	1.03086	2.46855	0.0360477	0.467012	0.196235
MED14	1.73562	1.26036	2.3901	0.000731766	0.551367	0.161004
MED18	2.77367	1.88069	4.09063	2.65643e-07	1.02017	0.199784
MED31	3.53627	2.15675	5.79816	5.54149e-07	1.26307	0.251363
MEI1	2.09254	1.09628	3.99419	0.0251781	0.738381	0.320944
MEN1	3.49279	2.33728	5.21956	1.04633e-09	1.2507	0.216288
MET	1.2224	1.11986	1.33435	7.0528e-06	0.20082	0.0707991
MICA	1.37588	1.16475	1.62529	0.000173899	0.319096	0.112686
MIS18BP1	1.90089	1.59401	2.26685	8.66607e-13	0.64232	0.107722
MITF	1.52702	1.17353	1.987	0.00162682	0.423321	0.125448
MKI67	1.35241	1.2153	1.505	3.11386e-08	0.30189	0.0613441
MLH1	1.80133	1.26381	2.56746	0.00113469	0.588523	0.197263
MLH3	1.3399	1.03226	1.73923	0.0279127	0.292594	0.128762
MLX	3.68381	2.43349	5.57654	7.09631e-10	1.30395	0.210949
MMS19	0.267679	0.166739	0.429726	4.83964e-08	-1.31797	0.219932
MORC4	2.18941	1.69715	2.82445	1.63278e-09	0.783633	0.154089
MOV10	2.26386	1.79265	2.85893	6.78961e-12	0.817071	0.114222
MPZL1	1.29132	1.02453	1.62759	0.03037	0.255667	0.130858
MRE11	2.31082	1.55515	3.43369	3.39374e-05	0.837603	0.200298
MRM2	3.03638	2.14312	4.30196	4.15429e-10	1.11067	0.203893
MRPL34	2.62003	1.77706	3.86287	1.15804e-06	0.963187	0.183158
MRPL49	1.89337	1.13637	3.15465	0.0142556	0.638359	0.236865
MRTO4	1.82471	1.32988	2.50365	0.000194265	0.601419	0.161703
MSH2	2.03401	1.5379	2.69017	6.45161e-07	0.710009	0.160608
MSH3	1.81977	1.23305	2.68567	0.00257099	0.59871	0.197341
MSH5	1.5103	1.20512	1.89276	0.000343659	0.412307	0.12442
MSH6	1.90694	1.48144	2.45464	5.41842e-07	0.645499	0.167524
MSN	2.18199	1.88064	2.53163	7.87865e-25	0.780238	0.0707667
MT1X	0.864368	0.772747	0.966853	0.0107845	-0.145756	0.0633455
MT3	1.34401	1.15949	1.55789	8.71251e-05	0.295656	0.0616164
MTF2	1.93364	1.43549	2.60466	1.43511e-05	0.659403	0.154648
MUTYH	2.58588	1.88516	3.54708	3.82331e-09	0.950067	0.15707
MXI1	0.355468	0.270047	0.467908	1.62984e-13	-1.03432	0.152989
MYB	1.71504	1.36357	2.15711	4.0215e-06	0.539439	0.186972
MYC	0.793209	0.686772	0.916142	0.00162513	-0.231669	0.0768653
MYCN	0.824897	0.702133	0.969125	0.01921	-0.192497	0.0798036
MYH9	2.22504	1.73826	2.84814	2.16534e-10	0.799776	0.13436
MYO1C	2.28714	1.78462	2.93116	6.33126e-11	0.827301	0.152334
MYOG	1.96791	1.15751	3.3457	0.0124139	0.676972	0.277998
MZF1	1.60255	1.26882	2.02405	7.54574e-05	0.471595	0.129512
NAA10	1.73014	1.24331	2.40757	0.0011468	0.5482	0.179289
NAA15	2.13012	1.41157	3.21443	0.000315919	0.756176	0.186059
NAA20	3.43242	2.13157	5.52717	3.90157e-07	1.23327	0.248067
NABP1	1.58594	1.22015	2.06139	0.000566183	0.461179	0.15325
NABP2	1.74684	1.0846	2.81343	0.0217934	0.55781	0.237035
NACA	0.55841	0.395977	0.787474	0.000892813	-0.582662	0.177996
NADK	2.74937	2.03876	3.70766	3.38124e-11	1.01137	0.139117
NAF1	1.70865	1.11389	2.62096	0.0141243	0.535702	0.191029
NAMPT	1.88705	1.6303	2.18422	1.73511e-17	0.635013	0.0884807
NANS	1.8583	1.28494	2.6875	0.000995505	0.61966	0.192188
NAP1L1	0.678984	0.483688	0.953133	0.0252629	-0.387158	0.178984
NASP	1.98162	1.55975	2.51761	2.15117e-08	0.683916	0.130493
NCAPD3	1.7131	1.323	2.21823	4.4461e-05	0.538306	0.142076
NCAPG	1.51917	1.36226	1.69415	5.55831e-14	0.418163	0.0714303
NCBP1	1.82924	1.28961	2.59469	0.0007092	0.603903	0.172313
NDC80	1.5038	1.34521	1.68108	7.21367e-13	0.407993	0.0695014
NDOR1	2.19898	1.63353	2.96015	2.03838e-07	0.787994	0.153273
NEK2	1.54439	1.3713	1.73932	7.69359e-13	0.434629	0.0765853
NEK4	1.44735	1.01555	2.06274	0.0408221	0.369735	0.1595
NEK6	2.07547	1.7082	2.52169	1.99905e-13	0.730185	0.0938197
NEK8	2.56992	1.92174	3.43672	1.95212e-10	0.943874	0.173499
NFAT5	1.41217	1.07431	1.85628	0.0133704	0.345128	0.111812
NFATC1	1.401	1.18897	1.65085	5.64243e-05	0.337188	0.0996559
NFATC2	1.61902	1.32721	1.97499	2.01798e-06	0.481819	0.0990622
NFE2L3	2.16546	1.80986	2.59093	3.12151e-17	0.772635	0.119718
NFKB1	2.12956	1.53257	2.95911	6.67988e-06	0.755917	0.152878
NFKB2	1.45324	1.14707	1.84113	0.00195673	0.373796	0.128061
NFRKB	1.50369	1.0627	2.1277	0.0212606	0.407925	0.176071
NIPBL	1.41501	1.01366	1.97529	0.041384	0.347139	0.16415
NOL3	1.63716	1.27503	2.10214	0.000111175	0.492962	0.128801
NOP10	2.08007	1.49696	2.89034	1.27953e-05	0.732404	0.172675
NOS3	1.54011	1.20173	1.97377	0.000645563	0.431855	0.137626
NOSIP	1.54709	1.13086	2.11651	0.00635155	0.436374	0.164616
NR2F2	1.43373	1.25027	1.64411	2.50545e-07	0.360282	0.0780686
NR2F6	1.87954	1.40115	2.52126	2.54695e-05	0.631026	0.178098
NRIP1	1.39959	1.0458	1.87306	0.023748	0.336178	0.136204
NSFL1C	3.66244	1.9509	6.87551	5.35429e-05	1.29813	0.286363
NSMCE2	2.00035	1.3442	2.97679	0.000629892	0.693325	0.222749
NSMCE3	2.93249	1.79149	4.80018	1.8787e-05	1.07585	0.240851
NSUN2	1.80228	1.24142	2.61655	0.00195553	0.589055	0.195587
NUDC	2.00893	1.33538	3.02222	0.000813991	0.697604	0.205091
NUMA1	0.711233	0.533464	0.948241	0.0202254	-0.340755	0.154263
NUP107	1.99894	1.58842	2.51557	3.51938e-09	0.692619	0.149619
NUP98	1.36206	1.06061	1.74919	0.0154765	0.308999	0.161924
NVL	1.69334	1.21386	2.3622	0.0019285	0.526701	0.176702
OGFR	2.03278	1.44256	2.86449	5.03833e-05	0.709404	0.173492
OPHN1	0.661987	0.56403	0.776956	4.44659e-07	-0.41251	0.0864468
ORC1	1.58572	1.3899	1.80911	7.08704e-12	0.461036	0.0918814
ORC2	2.47248	1.64872	3.70781	1.19578e-05	0.905222	0.216036
ORC5	2.45433	1.72985	3.48223	4.89272e-07	0.897852	0.190764
ORC6	1.56584	1.34404	1.82425	8.71186e-09	0.448424	0.103154
OSBPL11	0.767801	0.646573	0.911758	0.0025816	-0.264225	0.090796
OSBPL9	1.52585	1.17074	1.98868	0.00177086	0.422553	0.119534
PABPC4	2.27776	1.64546	3.15302	6.98502e-07	0.823191	0.166674
PACSIN2	2.17999	1.5089	3.14954	3.30493e-05	0.77932	0.189054
PAF1	1.98621	1.3758	2.86745	0.000249397	0.686229	0.187148
PAICS	1.60836	1.30656	1.97986	7.39644e-06	0.475213	0.148033
PAK4	2.19831	1.61251	2.99693	6.30078e-07	0.787689	0.166985
PAK5	0.612094	0.523223	0.71606	8.63962e-10	-0.490869	0.0775327
PALB2	1.8352	1.22152	2.75718	0.00346197	0.607153	0.202721
PAPSS1	1.45882	1.01413	2.09852	0.0417932	0.37763	0.193052
PARP1	1.42616	1.04173	1.95244	0.0267534	0.354984	0.188793
PARP2	0.597901	0.399077	0.895782	0.0126476	-0.514329	0.184708
PARP4	1.82959	1.3952	2.39924	1.2536e-05	0.604094	0.133488
PASK	1.54059	1.29707	1.82983	8.5258e-07	0.432165	0.153612
PAX8	1.39854	1.11047	1.76134	0.00436627	0.335429	0.135479
PAXBP1	1.42395	1.09239	1.85614	0.00896543	0.353433	0.128409
PAXIP1	1.57958	1.17708	2.11971	0.00231598	0.457157	0.170125
PBRM1	1.38316	1.02204	1.87187	0.0356276	0.324368	0.149487
PC	0.566034	0.436869	0.733389	1.66027e-05	-0.569101	0.161873
PCBP1	1.72014	1.0606	2.78982	0.0279186	0.542406	0.2029
PCK1	1.78704	1.1514	2.77359	0.00963772	0.580561	0.283564
PCMT1	0.648155	0.433219	0.969731	0.0349022	-0.433625	0.190402
PCNA	1.81454	1.52638	2.1571	1.44766e-11	0.595832	0.117592
PCNP	2.67862	1.62206	4.42342	0.000118152	0.985303	0.222697
PCNT	1.48175	1.06303	2.06541	0.0203034	0.393225	0.169443
PDAP1	2.3222	1.58704	3.3979	1.43682e-05	0.842514	0.206199
PDCD4	0.520945	0.350122	0.775111	0.00129763	-0.652111	0.189116
PDGFRA	0.88392	0.787135	0.992606	0.0370335	-0.123389	0.0595929
PDK1	1.9168	1.44582	2.54121	6.11043e-06	0.650659	0.169172
PDK3	1.67746	1.36029	2.06858	1.31474e-06	0.51728	0.118015
PDK4	0.827331	0.719279	0.951616	0.00794295	-0.18955	0.0721628
PDS5A	2.30671	1.64178	3.24093	1.45294e-06	0.835821	0.186637
PDS5B	1.4212	1.00993	1.99995	0.0437312	0.351501	0.168751
PEA15	0.596341	0.503302	0.706578	2.32553e-09	-0.516943	0.131009
PEPD	2.5083	1.76656	3.56149	2.72855e-07	0.919606	0.155886
PEX5	0.534718	0.336738	0.849098	0.00797145	-0.626015	0.209617
PFKL	2.23658	1.47487	3.39169	0.000151245	0.804948	0.230412
PFKP	0.646302	0.509817	0.819326	0.00031044	-0.436488	0.121335
PGD	2.04108	1.51713	2.74598	2.43112e-06	0.71348	0.15565
PGLS	1.762	1.313	2.36455	0.000160329	0.566451	0.150649
PGM1	3.01471	2.19757	4.13569	7.8562e-12	1.1035	0.177735
PGM2	2.11277	1.64376	2.7156	5.20316e-09	0.748001	0.12511
PGS1	1.92097	1.24504	2.96386	0.00317233	0.652832	0.22178
PHF1	0.65961	0.444377	0.979093	0.0389408	-0.416106	0.203652
PHLPP1	0.710351	0.54353	0.928374	0.0122746	-0.341995	0.152441
PHYKPL	1.93927	1.47774	2.54494	1.788e-06	0.66231	0.148264
PI4K2B	1.93923	1.62829	2.30954	1.1044e-13	0.662289	0.133237
PIAS2	1.80441	1.10784	2.93896	0.0177191	0.590234	0.253268
PIAS3	1.85351	1.24271	2.76452	0.00248439	0.617079	0.192413
PIAS4	1.91006	1.28345	2.84261	0.001422	0.647135	0.195249
PIF1	1.45741	1.22963	1.72737	1.3991e-05	0.376658	0.0987377
PIGK	3.33169	2.31009	4.80509	1.18439e-10	1.20348	0.171367
PIGN	2.85193	2.01771	4.03104	2.92074e-09	1.04799	0.170145
PIK3C2B	1.40574	1.18588	1.66638	8.68985e-05	0.340567	0.107863
PIK3C2G	0.454508	0.263933	0.782689	0.00446183	-0.788539	0.210077
PIK3CD	1.6215	1.30911	2.00842	9.56252e-06	0.483349	0.114235
PIK3CG	1.66684	1.36847	2.03026	3.83099e-07	0.510929	0.110761
PINX1	2.03199	1.40258	2.94385	0.000177768	0.709015	0.223405
PIPOX	1.58935	1.3834	1.82594	6.00352e-11	0.463322	0.0766841
PIR	1.46401	1.2061	1.77708	0.000115647	0.381182	0.0868513
PITRM1	0.474828	0.328377	0.686595	7.54873e-05	-0.744802	0.193438
PITX1	1.21993	1.10487	1.34697	8.38962e-05	0.198791	0.0927168
PKIB	1.55776	1.38852	1.74763	4.22756e-14	0.44325	0.0698378
PKM	1.73407	1.22065	2.46343	0.00211885	0.55047	0.171306
PKMYT1	1.48985	1.2886	1.72254	7.26787e-08	0.398678	0.0833246
PLAT	1.4754	1.35915	1.6016	1.56799e-20	0.388932	0.0635707
PLCB1	0.573725	0.483089	0.681365	2.40301e-10	-0.555606	0.0962303
PLCB2	1.36226	1.14355	1.6228	0.000535755	0.309145	0.0905353
PLCB4	0.754025	0.569348	0.998604	0.0488716	-0.28233	0.140721
PLCD1	1.47817	1.15177	1.89706	0.00214102	0.390804	0.127669
PLCE1	1.79652	1.48489	2.17354	1.66704e-09	0.58585	0.107702
PLCG1	2.89299	2.18511	3.83018	1.17649e-13	1.06229	0.159898
PLCG2	1.36506	1.10275	1.68976	0.00425946	0.311196	0.130114
PLCH2	0.78452	0.66178	0.930025	0.00517955	-0.242683	0.083795
PLCL2	0.764411	0.587682	0.994285	0.0452102	-0.26865	0.130826
PLK1	1.58807	1.38673	1.81865	2.28353e-11	0.46252	0.087657
PLOD1	2.75096	2.11993	3.56982	2.70205e-14	1.01195	0.125093
PLOD2	1.83632	1.48026	2.27802	3.26808e-08	0.607763	0.0986639
PML	2.48491	1.75066	3.52713	3.51233e-07	0.910238	0.189023
PNCK	0.792825	0.674892	0.931367	0.00472406	-0.232153	0.0822528
PNKP	2.31046	1.74396	3.06098	5.3729e-09	0.837448	0.153878
PNMT	1.26706	1.0986	1.46136	0.00114687	0.2367	0.0717392
POC1A	1.80246	1.53616	2.11492	5.08144e-13	0.589151	0.0961185
POC1B	1.98815	1.2899	3.06437	0.00185056	0.687205	0.200816
POLA1	1.60386	1.24015	2.07424	0.000317952	0.472413	0.149769
POLA2	1.91227	1.52327	2.4006	2.31147e-08	0.64829	0.155758
POLD1	1.78897	1.48134	2.16048	1.52652e-09	0.581638	0.11652
POLD2	1.70001	1.20361	2.40114	0.00259665	0.530633	0.173204
POLD3	2.75552	2.08931	3.63415	7.07913e-13	1.01361	0.174259
POLD4	1.89416	1.34263	2.67225	0.000274828	0.638775	0.168505
POLDIP3	0.629989	0.443749	0.894393	0.00976112	-0.462053	0.168535
POLE	1.59956	1.32821	1.92634	7.32877e-07	0.469726	0.121124
POLE2	1.73146	1.44434	2.07567	2.9534e-09	0.548968	0.1289
POLE3	2.1376	1.44309	3.16634	0.000150836	0.759683	0.195974
POLH	1.55993	1.18302	2.05693	0.00162721	0.444641	0.129386
POLL	0.255127	0.159666	0.407663	1.11359e-08	-1.36599	0.206441
POLM	2.27354	1.5786	3.27442	1.02036e-05	0.821339	0.168172
POLR1A	1.92257	1.34976	2.73848	0.000292576	0.653665	0.174449
POLR2D	1.97634	1.32128	2.95617	0.000912747	0.681249	0.219753
POLR2E	2.78076	1.71327	4.51335	3.49107e-05	1.02272	0.248797
POLR2G	1.79888	1.12986	2.86403	0.0133417	0.587162	0.215861
POLR2I	2.01575	1.50142	2.70625	3.10035e-06	0.700989	0.159591
POR	2.53403	1.80084	3.56573	9.52447e-08	0.929812	0.202771
POT1	1.85208	1.35622	2.52924	0.000105966	0.61631	0.163644
POU5F1	3.57647	2.29051	5.58441	2.07912e-08	1.27438	0.275964
PPARG	1.72287	1.35824	2.18538	7.33884e-06	0.543991	0.137824
PPM1D	1.74095	1.30114	2.32941	0.000190071	0.554429	0.152052
PPM1F	1.59369	1.0443	2.43211	0.0306989	0.466054	0.223464
PPM1G	2.49891	1.69295	3.68858	4.02791e-06	0.915856	0.207938
PPP1CA	2.46475	1.71666	3.53886	1.01846e-06	0.902092	0.196889
PPP1CB	3.20343	2.26085	4.53899	5.83356e-11	1.16422	0.188378
PPP1CC	2.06816	1.35071	3.16671	0.000828737	0.726661	0.200628
PPP2R1B	1.98222	1.3892	2.82841	0.000161716	0.68422	0.191524
PRDM16	1.3723	1.18608	1.58776	2.10427e-05	0.316489	0.0993322
PRDX1	1.3157	1.09667	1.57849	0.0031455	0.274372	0.0857946
PRDX4	1.5947	1.24429	2.0438	0.000227441	0.466687	0.140438
PRDX6	1.4662	1.21752	1.76568	5.44895e-05	0.382675	0.107998
PRIM1	1.41555	1.10721	1.80976	0.00556321	0.347519	0.137038
PRIM2	1.93276	1.46751	2.5455	2.73275e-06	0.658947	0.165805
PRKAR2A	1.6567	1.22868	2.23383	0.000931676	0.504828	0.156589
PRKCB	0.795382	0.691683	0.914628	0.00131813	-0.228933	0.0621227
PRKCSH	2.69323	1.80255	4.024	1.32508e-06	0.99074	0.196181
PRKD2	2.49005	1.91603	3.23604	8.8849e-12	0.912302	0.13377
PRKD3	1.84896	1.37454	2.48712	4.84808e-05	0.614623	0.141259
PRKDC	1.69236	1.30093	2.20157	8.8475e-05	0.526126	0.133547
PRMT1	1.70669	1.23736	2.35404	0.0011217	0.534558	0.174748
PRMT2	2.85852	1.83267	4.45861	3.64156e-06	1.05031	0.230281
PRMT5	0.689503	0.511573	0.92932	0.0146345	-0.371784	0.15242
PRMT6	2.23188	1.73782	2.8664	3.1984e-10	0.802845	0.148598
PROSER2	1.6154	1.11727	2.33561	0.0107888	0.479581	0.226194
PRPF31	2.23452	1.6785	2.97471	3.63692e-08	0.804025	0.152662
PRPF38A	1.48006	1.08394	2.02094	0.0136184	0.392085	0.15456
PRPF4	2.0713	1.42952	3.0012	0.000118795	0.728176	0.196816
PRPF4B	1.43675	1.00596	2.052	0.0462989	0.362381	0.170803
PRPS2	1.5126	1.31562	1.73907	6.12191e-09	0.413831	0.0771985
PRPSAP1	1.8244	1.19604	2.78287	0.00525553	0.601249	0.248543
PRPSAP2	0.580896	0.3738	0.902729	0.0157386	-0.543184	0.220293
PSMA1	3.15633	1.94707	5.11662	3.11046e-06	1.14941	0.240759
PSMA2	2.80355	1.85365	4.24021	1.04139e-06	1.03088	0.210951
PSMA7	2.85127	1.92491	4.22342	1.72324e-07	1.04776	0.21161
PSMB5	0.624212	0.394879	0.986733	0.0436822	-0.471266	0.23669
PSMB6	1.62587	1.01561	2.60281	0.0429206	0.48604	0.239823
PSMB8	1.82015	1.48903	2.2249	5.03158e-09	0.598919	0.0998393
PSMC4	3.11101	2.15235	4.49666	1.55665e-09	1.13495	0.186141
PSMD11	2.71455	1.74131	4.23177	1.04159e-05	0.998628	0.232581
PSMD12	4.17882	2.70019	6.46716	1.38035e-10	1.43003	0.231191
PSMD5	2.35429	1.71018	3.241	1.51863e-07	0.856241	0.146665
PSMD6	3.03484	1.68583	5.46331	0.000214664	1.11016	0.28159
PSMD8	2.85913	2.00316	4.08087	7.16311e-09	1.05052	0.190226
PSME3	1.87787	1.19366	2.95428	0.00641649	0.63014	0.215783
PSPH	1.81913	1.48794	2.22404	5.35924e-09	0.598358	0.131458
PTGES3L-AARSD1	4.56068	1.50785	13.7943	0.00720463	1.51747	0.772951
PTMA	1.95328	1.51042	2.52598	3.33404e-07	0.669509	0.157432
PUS7	1.66468	1.30358	2.1258	4.40702e-05	0.509633	0.140207
PYM1	1.81272	1.1377	2.88825	0.012323	0.594829	0.234404
RAB10	1.45599	1.02037	2.07759	0.0383462	0.375686	0.178638
RAB1B	2.28399	1.32323	3.94235	0.0030207	0.825926	0.27295
RAB32	1.89955	1.58443	2.27734	4.12869e-12	0.641616	0.0862241
RAB35	3.29602	1.99458	5.44664	3.25354e-06	1.19272	0.226825
RAB38	2.66783	2.07641	3.4277	1.6701e-14	0.981265	0.147275
RAB7B	1.46341	1.28551	1.66593	8.52101e-09	0.380769	0.100543
RAB9B	0.641379	0.501225	0.820723	0.000414844	-0.444135	0.116545
RABIF	1.95508	1.33261	2.8683	0.000607427	0.670431	0.204791
RABL2A	1.84247	1.26156	2.69087	0.00156526	0.611107	0.193362
RABL2B	1.85723	1.28759	2.67889	0.000924992	0.619085	0.183047
RAC1	2.74066	1.6663	4.50772	7.15111e-05	1.0082	0.251414
RACGAP1	1.641	1.3773	1.9552	2.99781e-08	0.495308	0.105572
RAD1	2.28467	1.56744	3.33011	1.72433e-05	0.826222	0.194641
RAD17	1.75842	1.12238	2.75492	0.0137416	0.564418	0.23143
RAD18	2.28083	1.83915	2.82858	5.98683e-14	0.824539	0.14283
RAD21L1	9.12404	1.11281	74.8092	0.0394434	2.21091	1.15488
RAD23B	1.78242	1.14067	2.78522	0.0111524	0.57797	0.206101
RAD50	1.54667	1.05007	2.27812	0.0272984	0.436102	0.175661
RAD51	1.48191	1.30557	1.68207	1.16529e-09	0.393333	0.0932005
RAD51AP1	1.51328	1.33703	1.71276	5.48273e-11	0.414279	0.0839053
RAD51B	2.19758	1.37865	3.50296	0.000933647	0.787358	0.264854
RAD51C	2.01981	1.2889	3.16522	0.00216027	0.703005	0.238941
RAD54B	2.95378	2.32549	3.75182	6.91121e-19	1.08309	0.170436
RAD54L	1.62332	1.4205	1.85511	1.12346e-12	0.484474	0.0896194
RAD9A	1.66851	1.24593	2.23441	0.0005912	0.511929	0.160192
RALGAPA1	0.689957	0.497062	0.95771	0.0265387	-0.371126	0.163466
RAP1A	2.91867	1.98606	4.2892	4.94445e-08	1.07113	0.168636
RAP1GDS1	1.41723	1.02171	1.96587	0.0367443	0.348705	0.167424
RARRES2	1.31259	1.21511	1.4179	4.91483e-12	0.272005	0.0514321
RASGEF1C	0.573226	0.486321	0.675661	3.2719e-11	-0.556475	0.0946754
RAVER1	1.49112	1.14929	1.9346	0.00263518	0.399525	0.114206
RB1	1.93623	1.43726	2.60843	1.38837e-05	0.660744	0.131692
RBBP4	2.34537	1.69016	3.25457	3.40162e-07	0.852442	0.164272
RBBP5	1.72525	1.38698	2.14601	9.69075e-07	0.545369	0.165511
RBBP8	1.91272	1.57457	2.32349	6.41716e-11	0.648525	0.116181
RBBP9	1.71781	1.20572	2.44741	0.00273723	0.541053	0.170809
RBKS	1.63805	1.23697	2.16918	0.000572893	0.493509	0.207997
RBL1	2.21525	1.77361	2.76687	2.36686e-12	0.795365	0.130563
RBM14	1.8818	1.19196	2.97088	0.00665449	0.632227	0.22819
RBM33	1.73719	1.22857	2.45637	0.00178025	0.552267	0.17907
RCC1	1.52856	1.27002	1.83973	7.17902e-06	0.424325	0.0986731
RCC2	1.94055	1.53226	2.45765	3.78593e-08	0.662973	0.122985
RCOR1	1.35167	1.01443	1.80103	0.0396126	0.30134	0.16961
RECQL	1.63762	1.36101	1.97043	1.73933e-07	0.493241	0.106304
RECQL4	1.45595	1.23126	1.72166	1.12114e-05	0.375661	0.0971263
RECQL5	1.71073	1.20976	2.41916	0.0023889	0.536921	0.189655
REL	2.10285	1.54513	2.86186	2.27659e-06	0.743291	0.173104
RELB	1.56367	1.26438	1.9338	3.72275e-05	0.447033	0.112538
REST	1.74566	1.46669	2.07768	3.58291e-10	0.557131	0.102106
REV3L	1.36654	1.08175	1.7263	0.00881801	0.312282	0.112749
RFC1	1.75066	1.18243	2.59197	0.00515935	0.559996	0.189287
RFC2	2.38368	1.90376	2.98457	3.6463e-14	0.868644	0.140046
RFC3	1.70006	1.41067	2.04881	2.49122e-08	0.530662	0.126792
RFC4	1.60701	1.29314	1.99706	1.8804e-05	0.474374	0.135069
RFC5	1.97664	1.46777	2.66192	7.2281e-06	0.681397	0.156508
RGS14	1.29262	1.13095	1.47741	0.000166527	0.256674	0.0794201
RGS3	2.2899	1.82961	2.86599	4.61543e-13	0.828508	0.127274
RHBDL1	0.806778	0.686787	0.947733	0.00896529	-0.214706	0.0899306
RHBDL2	1.60755	1.30903	1.97414	5.91843e-06	0.474712	0.11107
RHBDL3	0.700038	0.591424	0.8286	3.38893e-05	-0.35662	0.0759725
RHPN2	1.55377	1.29749	1.86067	1.65305e-06	0.440686	0.0814805
RIC8A	1.65457	1.01668	2.69268	0.0427101	0.503539	0.223991
RIDA	0.817197	0.676827	0.986679	0.035779	-0.201875	0.0983146
RIF1	2.51743	1.7062	3.71438	3.28629e-06	0.92324	0.179417
RINT1	2.8053	1.89174	4.16004	2.88038e-07	1.03151	0.185307
RMI2	1.63376	1.41178	1.89065	4.44498e-11	0.490886	0.0883418
RNASEH2A	1.68586	1.39333	2.0398	7.81849e-08	0.522277	0.113869
RNF10	3.67736	2.21746	6.0984	4.51941e-07	1.30219	0.27106
RNF2	1.5899	1.13127	2.23446	0.00757905	0.46367	0.178864
RNF4	2.02142	1.3002	3.14268	0.00177219	0.703798	0.221344
RNF40	1.67997	1.12582	2.50689	0.0110765	0.518777	0.160417
RNF7	2.55672	1.49729	4.36576	0.000584777	0.938725	0.272441
ROCK1	1.32305	1.0125	1.72885	0.0402708	0.279937	0.129809
ROCK2	2.01543	1.43391	2.8328	5.46214e-05	0.700834	0.152972
RPA1	2.86109	1.97783	4.13879	2.39901e-08	1.0512	0.188225
RPA2	2.34635	1.63229	3.37276	4.09492e-06	0.852859	0.186318
RPA3	2.58698	2.04364	3.27476	2.74518e-15	0.950489	0.150161
RPAP3	3.85893	2.6612	5.59573	1.06194e-12	1.35039	0.185981
RPL10	0.754796	0.578093	0.98551	0.038713	-0.281308	0.143811
RPL13	0.698685	0.52298	0.933422	0.0152596	-0.358555	0.137321
RPL17	0.65331	0.476282	0.896136	0.00828938	-0.425704	0.154502
RPL21	0.526574	0.384752	0.720672	6.17579e-05	-0.641363	0.14652
RPL23	0.720793	0.545462	0.952481	0.0213171	-0.327404	0.14138
RPL26L1	1.68074	1.1058	2.55462	0.0150675	0.519234	0.206503
RPL31	0.558918	0.401798	0.777478	0.000551033	-0.581753	0.159361
RPL34	0.620789	0.457883	0.841655	0.00214062	-0.476764	0.145437
RPN1	3.24048	2.07555	5.05924	2.30867e-07	1.17572	0.210235
RPN2	3.25341	2.34707	4.50975	1.43228e-12	1.1797	0.153579
RPRD1B	2.28043	1.55558	3.34303	2.40068e-05	0.824362	0.189064
RPS10-NUDT3	0.599473	0.421217	0.853166	0.00448422	-0.511704	0.172987
RPS14	0.693417	0.494838	0.971686	0.0334358	-0.366124	0.165208
RPS19	1.30461	1.03115	1.65058	0.0267228	0.265901	0.116525
RPS23	0.57688	0.426604	0.780093	0.000353093	-0.550121	0.153475
RPS27A	0.646331	0.453735	0.920678	0.0156148	-0.436443	0.169305
RPS27L	1.75858	1.30453	2.37068	0.000211818	0.564509	0.15112
RPS4X	0.678072	0.513357	0.895636	0.00621405	-0.388502	0.143421
RPS6	0.542525	0.423227	0.695451	1.3892e-06	-0.611521	0.1331
RPS6KA4	1.86521	1.34147	2.59343	0.000209913	0.623373	0.186792
RPS6KA5	0.588707	0.404624	0.856537	0.00561594	-0.529827	0.181435
RPS6KB2	1.45757	1.00451	2.11496	0.0472922	0.37677	0.18344
RRAGA	0.505111	0.350005	0.728951	0.000263121	-0.682978	0.205906
RRAGB	0.400457	0.281766	0.569147	3.35349e-07	-0.915148	0.194367
RRAGC	2.44317	1.69422	3.52321	1.72926e-06	0.893298	0.176848
RRAGD	0.592646	0.458758	0.765609	6.22321e-05	-0.523158	0.135378
RRM1	1.43407	1.17584	1.74902	0.000372112	0.360519	0.144995
RRP8	1.63896	1.02994	2.60809	0.0371199	0.49406	0.215956
RSBN1L	1.49462	1.03015	2.1685	0.0343104	0.40187	0.186015
RTEL1	2.18439	1.33668	3.5697	0.00182084	0.781335	0.26428
RTN3	0.468868	0.344467	0.638193	1.4725e-06	-0.757435	0.182899
RUNX2	1.59391	1.30677	1.94413	4.22214e-06	0.466188	0.131496
RUVBL1	1.84027	1.28778	2.62979	0.000812315	0.609912	0.176016
RUVBL2	2.08455	1.49846	2.89986	1.29324e-05	0.734552	0.176168
RYK	1.81621	1.28213	2.57279	0.000783111	0.596755	0.184069
S100A8	1.18514	1.07057	1.31198	0.00105869	0.169862	0.0534824
SAE1	1.99189	1.47083	2.69754	8.44591e-06	0.689083	0.181173
SAP30	1.91934	1.38055	2.66842	0.000105251	0.651983	0.15363
SBDS	1.72446	1.08424	2.74272	0.021359	0.544914	0.215566
SCLY	1.87109	1.0642	3.28979	0.0295502	0.626521	0.316514
SCRN2	0.692892	0.486266	0.987319	0.0422957	-0.366881	0.170892
SCYL1	1.96508	1.12007	3.44758	0.0185067	0.675533	0.285663
SDF2L1	1.34818	1.05483	1.7231	0.0170156	0.298753	0.128944
SDHA	0.618646	0.396244	0.965879	0.0346266	-0.480221	0.227971
SEC24B	1.52591	1.03343	2.25308	0.0335568	0.422592	0.177224
SEC61A1	2.16197	1.60333	2.91527	4.30179e-07	0.771021	0.156863
SEC61A2	0.598812	0.429506	0.834857	0.00249034	-0.512807	0.153666
SEM1	2.20863	1.6098	3.03023	9.08232e-07	0.792374	0.175179
SENP1	1.70354	1.26089	2.30158	0.000520472	0.532706	0.16434
SEPHS2	2.87965	2.01056	4.12443	7.91598e-09	1.05767	0.205199
SERBP1	2.42519	1.74978	3.36132	1.04136e-07	0.885911	0.162278
SERPINH1	1.6131	1.42954	1.82023	8.63658e-15	0.478158	0.0751464
SETD1B	1.40425	1.01511	1.94255	0.0403104	0.3395	0.17779
SETX	1.57124	1.0655	2.31704	0.0226024	0.451865	0.175989
SF3B4	1.77556	1.19069	2.64772	0.00486168	0.574116	0.198321
SGO1	1.6398	1.42833	1.88257	2.20424e-12	0.494574	0.0959605
SH3GL2	0.698443	0.637325	0.765422	1.57128e-14	-0.358902	0.0626343
SHMT1	2.33524	1.8344	2.97281	5.73584e-12	0.848113	0.130009
SHQ1	2.72375	1.89093	3.92336	7.38934e-08	1.00201	0.225356
SIMC1	1.48485	1.26487	1.74309	1.35103e-06	0.395316	0.0964408
SIN3B	1.84751	1.31261	2.60038	0.000432007	0.613839	0.179246
SIRPD	6.4842	2.56418	16.397	7.83738e-05	1.86937	0.634189
SIRT1	0.526559	0.391196	0.708759	2.33173e-05	-0.641393	0.151564
SLC25A19	2.00906	1.54701	2.60912	1.67505e-07	0.697668	0.159152
SLC25A33	0.716467	0.553281	0.927785	0.0114599	-0.333423	0.125915
SLC3A2	2.13992	1.49294	3.06727	3.44837e-05	0.760767	0.165869
SLC7A10	1.17943	1.05433	1.31938	0.00391773	0.165035	0.0598616
SLC7A6	1.7827	1.31124	2.42369	0.000225125	0.578132	0.16908
SLC7A7	1.72055	1.43783	2.05886	3.12546e-09	0.542643	0.0890556
SLC7A9	1.66931	1.15505	2.41254	0.00638948	0.51241	0.212778
SLF1	2.61262	2.02737	3.36681	1.15599e-13	0.960352	0.173279
SLX4	1.52388	1.08395	2.14237	0.0153612	0.421262	0.178831
SLX4IP	2.35186	1.61439	3.42621	8.39019e-06	0.855206	0.191166
SMARCA1	1.68371	1.25487	2.2591	0.000513488	0.520998	0.141029
SMARCA5	1.65421	1.13322	2.41472	0.00910743	0.503325	0.178108
SMARCAL1	3.43251	2.23125	5.2805	2.00107e-08	1.23329	0.240992
SMARCE1	1.84053	1.37154	2.46988	4.79649e-05	0.610054	0.184762
SMC1A	1.30634	1.02695	1.66175	0.0295124	0.267233	0.132686
SMC3	0.769054	0.592109	0.998876	0.0490231	-0.262594	0.136818
SMC5	2.00344	1.58999	2.5244	3.81214e-09	0.694864	0.131766
SMC6	1.39255	1.11566	1.73815	0.003416	0.331135	0.154915
SMG1	1.44114	1.03995	1.99711	0.0281428	0.365437	0.145872
SMG5	2.73487	1.95983	3.8164	3.26752e-09	1.00608	0.223561
SMG7	1.67137	1.0507	2.65869	0.0300993	0.513645	0.235372
SNAI1	1.40485	1.22002	1.61768	2.32221e-06	0.339931	0.0973559
SNCG	0.828551	0.742598	0.924453	0.000763465	-0.188077	0.0530325
SNF8	2.57246	1.66772	3.96803	1.92946e-05	0.944864	0.238557
SNRNP40	2.52818	1.87629	3.40656	1.08738e-09	0.927499	0.15641
SNRPA1	1.49701	1.02898	2.17791	0.034916	0.403467	0.197821
SNRPB	1.76067	1.38982	2.23047	2.7622e-06	0.565693	0.144892
SNRPE	1.45115	1.1858	1.77586	0.000301428	0.372353	0.122549
SNX22	0.823934	0.736179	0.922149	0.000750288	-0.193665	0.0614002
SOAT1	2.37306	1.79918	3.13	9.47771e-10	0.864182	0.144196
SOCS1	1.82523	1.55358	2.14439	2.5107e-13	0.601709	0.0966474
SOD2	1.55921	1.39326	1.74492	1.02326e-14	0.444177	0.0721686
SOX5	1.3229	1.1225	1.55908	0.000841523	0.279828	0.0811198
SP1	1.98522	1.39524	2.82467	0.000138402	0.685728	0.165691
SP100	2.38993	1.99503	2.863	3.22402e-21	0.871265	0.100277
SP110	2.55396	2.01125	3.24311	1.43766e-14	0.937645	0.146913
SP140	2.44464	1.88556	3.16948	1.50914e-11	0.893897	0.181905
SP140L	2.42452	1.95726	3.00333	5.15035e-16	0.885633	0.113606
SP3	2.14971	1.47324	3.13679	7.19622e-05	0.765331	0.175636
SPA17	1.69707	1.41874	2.03001	7.17068e-09	0.528906	0.10251
SPHK2	1.58154	1.06779	2.34247	0.0221824	0.458399	0.195175
SRM	1.74872	1.322	2.3132	9.01387e-05	0.558886	0.152183
SRP14	1.94854	1.23864	3.0653	0.00390444	0.667079	0.222276
SRSF11	1.83421	1.39388	2.41364	1.48483e-05	0.606612	0.139477
SRSF9	2.09808	1.50929	2.91657	1.03662e-05	0.741023	0.194529
SSB	2.79431	1.693	4.61201	5.83556e-05	1.02758	0.253451
ST6GAL1	1.32463	1.05936	1.65632	0.0136732	0.281133	0.110715
STAT3	2.15821	1.6021	2.90735	4.18755e-07	0.769279	0.14356
STAT5A	1.73793	1.43258	2.10837	2.06611e-08	0.552695	0.0987067
STIP1	1.48936	1.02393	2.16637	0.0371927	0.398349	0.198945
STK19	2.09649	1.36343	3.22368	0.000745878	0.740264	0.205769
STN1	2.09414	1.42325	3.08126	0.000176009	0.739142	0.192704
STOML2	1.74583	1.13352	2.68888	0.0114478	0.557228	0.225985
STRADA	1.70201	1.14308	2.53425	0.00883525	0.531811	0.196334
STX10	1.84786	1.32276	2.5814	0.000318302	0.614027	0.166446
SUDS3	2.49771	1.6369	3.81118	2.17901e-05	0.915373	0.207803
SULT1B1	1.83761	1.35439	2.49324	9.28301e-05	0.608468	0.202618
SULT1C2	2.65285	1.7588	4.00138	3.27869e-06	0.975636	0.268156
SUMO1	1.96052	1.21405	3.16598	0.00590174	0.673212	0.27832
SUMO3	1.60448	1.04772	2.4571	0.0296808	0.472797	0.227862
SUN1	2.66132	1.94729	3.63719	8.18614e-10	0.978824	0.16179
SUN2	1.52716	1.1574	2.01506	0.00275903	0.423411	0.137928
SUPT5H	1.98159	1.26018	3.11599	0.0030636	0.683899	0.227972
SUV39H1	1.71487	1.17989	2.4924	0.00469751	0.539335	0.1829
SUZ12	2.22906	1.58345	3.13789	4.34522e-06	0.80158	0.174817
SWI5	1.77619	1.1564	2.72817	0.00870098	0.574469	0.208078
SYAP1	1.7406	1.26458	2.3958	0.000673827	0.554229	0.211404
SYDE1	2.46351	1.96354	3.09079	6.69936e-15	0.901587	0.108013
SYK	1.28769	1.09751	1.51084	0.00192819	0.252853	0.0793212
SYNCRIP	1.67015	1.15794	2.40895	0.00605778	0.512915	0.174292
TAF15	1.9375	1.21993	3.07715	0.00507503	0.6614	0.227025
TAF2	1.47154	1.07843	2.00794	0.0148459	0.386308	0.151126
TAGLN	1.2895	1.11761	1.48782	0.000495255	0.254251	0.0917756
TAGLN2	1.82797	1.62206	2.06003	4.49452e-23	0.603207	0.0716532
TARDBP	3.43392	2.11415	5.57757	6.19342e-07	1.2337	0.253464
TBC1D10A	0.523605	0.419898	0.652926	9.17662e-09	-0.647017	0.107206
TBCA	3.08625	1.99887	4.76515	3.67576e-07	1.12696	0.236525
TBPL1	0.340359	0.239036	0.484631	2.26632e-09	-1.07775	0.176439
TBX15	1.39419	1.19423	1.62763	2.58617e-05	0.332314	0.0819207
TBX2	1.27599	1.06481	1.52905	0.00828611	0.243719	0.0984962
TCF7	1.45285	1.25727	1.67885	4.11825e-07	0.373524	0.11986
TCF7L2	0.627575	0.456274	0.863187	0.00417587	-0.465893	0.159973
TCOF1	2.13535	1.43737	3.17227	0.00017231	0.75863	0.22782
TDP1	2.02222	1.53387	2.66605	5.93259e-07	0.704195	0.177755
TEAD2	1.49656	1.33343	1.67966	7.57371e-12	0.40317	0.0928654
TEAD3	1.58513	1.40713	1.78565	3.4569e-14	0.460666	0.0891291
TEAD4	1.29051	1.15442	1.44264	7.27062e-06	0.25504	0.0746292
TELO2	2.23853	1.53019	3.27479	3.30228e-05	0.805821	0.195628
TENM3	1.20898	1.06791	1.36868	0.00271913	0.189776	0.0734509
TEP1	2.34997	1.75196	3.15209	1.18112e-08	0.854401	0.146063
TERF2IP	0.591202	0.373463	0.935889	0.0249172	-0.525598	0.245574
TEX2	1.46574	1.03192	2.08193	0.0327242	0.382358	0.169314
TFAP2A	1.19438	1.04741	1.36199	0.0080191	0.17763	0.0780777
TFE3	1.75213	1.11899	2.74351	0.0142311	0.560833	0.204832
TFEC	1.86509	1.51178	2.30098	5.99741e-09	0.623311	0.114651
TFPT	1.50016	1.11617	2.01626	0.00717795	0.405571	0.168988
TFRC	2.16618	1.81137	2.59048	2.46858e-17	0.772966	0.0929326
THEMIS2	1.42098	1.20263	1.67897	3.66616e-05	0.351345	0.0819094
THOC1	1.42331	1.04986	1.92959	0.0230059	0.352983	0.154313
THOC2	1.92511	1.33748	2.77091	0.000423672	0.654981	0.176029
THOC3	1.91776	1.38207	2.66109	9.77805e-05	0.65116	0.18122
THOC5	1.68985	1.10142	2.59266	0.0162931	0.524642	0.220902
THOC6	1.43193	1.10249	1.85983	0.00711618	0.359025	0.136331
THOC7	2.02461	1.24058	3.30414	0.00476306	0.705379	0.251599
THRAP3	2.17235	1.53288	3.07859	1.29386e-05	0.775811	0.173105
TLN1	2.05272	1.51088	2.78887	4.24044e-06	0.719163	0.141558
TMED10	1.9367	1.39502	2.68871	7.85529e-05	0.660985	0.15524
TMEM109	1.97701	1.52502	2.56297	2.65605e-07	0.681587	0.15009
TMEM201	2.63898	1.89609	3.67294	8.76909e-09	0.970392	0.189693
TMSB10	2.00862	1.67854	2.4036	2.64875e-14	0.697446	0.101495
TMX1	1.79881	1.3354	2.42303	0.000112032	0.587127	0.143004
TNIP1	2.9351	1.88568	4.56853	1.84471e-06	1.07674	0.220609
TNKS1BP1	2.5363	1.82869	3.51771	2.45169e-08	0.930705	0.172514
TNKS2	0.605056	0.450183	0.813208	0.000866514	-0.502434	0.149257
TNNC2	1.50861	1.12444	2.02405	0.00610547	0.41119	0.161049
TNPO3	1.42278	1.03832	1.94961	0.0282417	0.352614	0.168661
TOMM34	2.17743	1.58838	2.98494	1.33108e-06	0.778145	0.180701
TOP1	2.04181	1.41692	2.94229	0.00012842	0.713839	0.16081
TOP2A	1.36283	1.24561	1.49108	1.51871e-11	0.309562	0.0485578
TOP3A	2.25332	1.63442	3.10658	7.10197e-07	0.812404	0.178131
TOPBP1	1.44835	1.06678	1.96642	0.017583	0.370427	0.149296
TP53	1.41343	1.1519	1.73435	0.000917882	0.346022	0.0966428
TP53RK	2.22341	1.43268	3.45055	0.000366063	0.799041	0.207182
TP73	1.65542	1.41053	1.94282	6.77813e-10	0.504053	0.102897
TPI1	1.56333	1.15363	2.11854	0.00395625	0.44682	0.177073
TPR	1.47241	1.03614	2.09237	0.0309283	0.386901	0.164875
TPRKB	1.54226	1.02965	2.31005	0.0355768	0.433247	0.197564
TRAP1	0.663324	0.445994	0.986557	0.0426838	-0.410492	0.200655
TRAPPC2B	3.28986	2.11032	5.12871	1.46665e-07	1.19085	0.210413
TREX2	2.41536	1.65156	3.5324	5.44572e-06	0.881848	0.265326
TRIM22	1.65938	1.41495	1.94605	4.69418e-10	0.506446	0.0818924
TRIM28	1.74094	1.29916	2.33295	0.000205279	0.554427	0.156644
TRIM47	1.37979	1.13386	1.67907	0.00130791	0.321934	0.0927138
TRIP10	2.18959	1.76534	2.71581	9.88893e-13	0.783716	0.1033
TRIP13	1.62885	1.40721	1.8854	6.25246e-11	0.487874	0.0988371
TRMT1	1.39987	1.01548	1.92977	0.0399993	0.33638	0.160216
TRMT5	0.734682	0.554859	0.972782	0.0313478	-0.308318	0.141176
TRPS1	1.37782	1.0445	1.81751	0.0233248	0.320504	0.141902
TSEN54	1.43709	1.08964	1.89533	0.0102325	0.362619	0.137751
TSPYL1	0.610853	0.456266	0.817814	0.000929814	-0.4929	0.128495
TSPYL2	0.70874	0.587237	0.855382	0.000333281	-0.344267	0.0902753
TSPYL4	0.551003	0.42263	0.71837	1.06208e-05	-0.596014	0.130072
TSR1	1.93812	1.29037	2.91104	0.00143138	0.661721	0.193727
TTI1	2.3751	1.69785	3.32249	4.39834e-07	0.86504	0.183229
TUBB	1.60875	1.26059	2.05307	0.000132875	0.475457	0.134992
TUBB2A	1.33249	1.12154	1.58312	0.00109678	0.287052	0.0900988
TUBB2B	1.69739	1.28122	2.24873	0.000227126	0.52909	0.131576
TUBB4A	0.86368	0.751742	0.992287	0.0385189	-0.146553	0.0697739
TUBB4B	2.03473	1.59578	2.5944	1.00639e-08	0.710361	0.136781
TUBB6	1.41524	1.27332	1.57298	1.18238e-10	0.347298	0.0688301
TWF2	2.80462	2.03127	3.87241	3.72059e-10	1.03127	0.162188
TXNDC17	3.11262	2.18765	4.42868	2.7734e-10	1.13546	0.182028
U2AF1L4	1.7319	1.32469	2.26428	5.91846e-05	0.549219	0.153406
UAP1	2.17537	1.60725	2.94432	4.8354e-07	0.777201	0.185945
UBA1	2.30417	1.46058	3.63499	0.000332372	0.834721	0.231155
UBE2A	3.39722	2.12941	5.41986	2.87537e-07	1.22296	0.227792
UBE2B	1.9154	1.13515	3.23198	0.0148976	0.649928	0.252739
UBE2D3	2.527	1.48025	4.31396	0.000680534	0.927034	0.248976
UBE2I	2.20492	1.40259	3.46622	0.000613028	0.790693	0.258927
UBE2M	1.68653	1.23817	2.29724	0.000916854	0.522672	0.178538
UBXN1	0.499785	0.360483	0.69292	3.1754e-05	-0.693576	0.161184
UBXN2B	1.47635	1.0234	2.12977	0.0371891	0.389573	0.173652
UEVLD	1.82138	1.22944	2.69833	0.00278959	0.599597	0.181177
UGDH	1.33203	1.04726	1.69424	0.0194775	0.286706	0.123873
UGP2	1.81308	1.42736	2.30303	1.0849e-06	0.595026	0.134072
UIMC1	2.06567	1.30632	3.26643	0.00191646	0.725456	0.215704
UPF1	3.82999	2.40335	6.10349	1.62319e-08	1.34286	0.233218
UPF2	0.546947	0.394355	0.758583	0.00029971	-0.603403	0.169221
UPF3B	2.31435	1.52606	3.50983	7.83726e-05	0.839127	0.219048
UROS	0.330783	0.223594	0.489358	3.08474e-08	-1.10629	0.185114
USF1	1.55466	1.02884	2.34921	0.0361763	0.441255	0.201144
USF2	1.49845	1.05982	2.11863	0.022095	0.404433	0.176454
USP15	2.56026	1.58104	4.14596	0.000132058	0.94011	0.225413
USP18	1.6206	1.3585	1.93328	8.15006e-08	0.482798	0.106039
USP20	0.582988	0.352393	0.964478	0.0356606	-0.539588	0.23862
USP21	1.63883	1.07154	2.50645	0.0226861	0.493981	0.20895
USP33	2.33938	1.59919	3.42218	1.19191e-05	0.849887	0.164888
USP39	2.13823	1.41721	3.22607	0.000292756	0.759978	0.225342
USP8	1.64608	1.08902	2.48809	0.018053	0.498394	0.188567
VAMP2	0.611192	0.469053	0.796405	0.000266769	-0.492344	0.132204
VAMP3	2.01067	1.47942	2.73268	8.12432e-06	0.698467	0.141479
VAMP4	0.704895	0.497213	0.999325	0.0495586	-0.349706	0.182843
VAMP5	1.99999	1.65071	2.42318	1.46271e-12	0.693141	0.0977369
VAMP8	1.48588	1.25383	1.76087	4.85534e-06	0.396006	0.0849486
VCP	1.87441	1.17116	2.99995	0.00883419	0.628295	0.240812
VDR	2.76271	2.13741	3.57093	8.39041e-15	1.01621	0.190062
VGLL4	1.73212	1.28793	2.32949	0.00027938	0.549343	0.124896
VPS25	1.90073	1.26846	2.84816	0.00185564	0.64224	0.204114
VPS39	1.688	1.00197	2.84375	0.0491439	0.523543	0.251147
VPS54	2.27163	1.58354	3.25871	8.32076e-06	0.820499	0.187947
VRK1	1.5841	1.26688	1.98076	5.46533e-05	0.460018	0.157613
VRK2	2.0314	1.64922	2.50215	2.65218e-11	0.708727	0.11087
VRK3	3.68348	2.44819	5.54206	3.95689e-10	1.30386	0.208753
WDHD1	1.75636	1.48325	2.07976	6.50008e-11	0.563244	0.130127
WDR38	1.2922	1.15856	1.44125	4.17944e-06	0.256343	0.0697762
WDR4	2.01991	1.48663	2.7445	6.95219e-06	0.703055	0.178645
WDR61	1.7148	1.094	2.68786	0.0186848	0.539294	0.231007
WEE1	1.84576	1.62804	2.09259	1.06383e-21	0.612889	0.0813131
WIPI2	2.41291	1.50298	3.87372	0.000265397	0.880832	0.252717
WRAP53	2.05794	1.49698	2.82911	8.80559e-06	0.721707	0.16988
WRN	1.81455	1.3586	2.42352	5.44708e-05	0.595838	0.137185
XPO1	2.0976	1.52439	2.88636	5.39957e-06	0.740794	0.179809
XRCC1	2.34352	1.58208	3.47145	2.15439e-05	0.851655	0.203582
XRCC2	1.73108	1.49502	2.00442	2.19907e-13	0.548746	0.108092
XRCC3	1.59792	1.17484	2.17336	0.00281947	0.468703	0.15999
XRCC4	1.66853	1.1211	2.48327	0.0116221	0.511944	0.205004
XRCC5	1.5339	1.06664	2.20587	0.020999	0.427817	0.190795
XRN2	2.44926	1.86405	3.2182	1.27341e-10	0.895787	0.147251
YBX1	1.38716	1.09889	1.75105	0.00589812	0.327259	0.116423
YBX3	1.50444	1.29331	1.75002	1.19774e-07	0.408418	0.099288
YES1	1.42402	1.09751	1.84766	0.00780994	0.353482	0.121422
YRDC	1.57117	1.11366	2.21664	0.0100811	0.451823	0.184569
YTHDF1	2.50311	1.61175	3.88742	4.40507e-05	0.917532	0.223507
YTHDF2	2.58271	1.84939	3.60681	2.57339e-08	0.94884	0.170008
YTHDF3	1.66622	1.11968	2.47954	0.011825	0.510558	0.186378
YWHAZ	1.57231	1.12018	2.20695	0.00889711	0.452548	0.175248
YY2	3.85716	2.83256	5.25238	1.03999e-17	1.34993	0.216782
ZBTB16	0.857262	0.743407	0.988554	0.0341498	-0.154012	0.0710671
ZBTB48	1.99146	1.41391	2.80493	8.08252e-05	0.688869	0.172189
ZC3H18	1.94695	1.30788	2.8983	0.00103003	0.666265	0.208695
ZC3HAV1L	1.5745	1.3365	1.85489	5.67321e-08	0.453938	0.100021
ZFP36L1	1.48837	1.20806	1.83372	0.000187423	0.397683	0.0995745
ZGPAT	1.78701	1.29271	2.47031	0.000441407	0.580543	0.162678
ZGRF1	1.74407	1.38116	2.20234	2.96952e-06	0.556224	0.145446
ZKSCAN4	1.51419	1.027	2.2325	0.0362185	0.414882	0.18685
ZMIZ1	0.610422	0.47797	0.779579	7.64786e-05	-0.493604	0.122293
ZMIZ2	1.52763	1.00679	2.31792	0.0463959	0.423719	0.223129
ZMYND11	0.383938	0.288192	0.511494	6.12433e-11	-0.957274	0.156743
ZNF140	1.77791	1.23532	2.55882	0.00195127	0.57544	0.177778
ZNF32	0.285369	0.189448	0.429858	1.98165e-09	-1.25397	0.18276
ZNF451	1.83179	1.10289	3.0424	0.0193721	0.605291	0.244392
ZNF497	1.74114	1.29403	2.34274	0.000250041	0.554539	0.167994
ZNF790	2.7231	1.95252	3.7978	3.582e-09	1.00177	0.169369
ZNF837	1.81585	1.43244	2.30188	8.23068e-07	0.596553	0.134701
ZNHIT6	2.44127	1.63173	3.65245	1.41177e-05	0.89252	0.1876

## Sheet: Table S2
The information of TM score and TME score
TM score				TME score
TM gene	Coef	SD	coefficient	Immune cell	Coef	SD	coefficient
ABCC3	0.151289	0.114896	1.31675	Eosinophils	5.51373	4.57018	1.20646
ARHGAP12	-0.609362	0.268745	-2.26744	Mast cells activated	-2.72627	1.42662	-1.911
CABP4	-0.0314117	0.289202	-0.108615	Monocytes	-1.03406	0.709579	-1.45729
DUSP10	0.072512	0.183745	0.394635	Plasma cells	-6.62476	6.59531	-1.00446
GATA5	-0.312527	0.211072	-1.48067	NK cells activated	-2.58996	2.558	-1.01249
IGF2BP2	0.0812295	0.126924	0.639983
IGF2BP3	-0.102822	0.146882	-0.700032
LPIN3	-0.0336055	0.140741	-0.238776
MAP3K1	0.547017	0.225939	2.42108
MSN	0.0928579	0.173282	0.535878
MT3	0.258132	0.106982	2.41285
NOL3	0.132752	0.197296	0.672855
PGM1	0.615521	0.306467	2.00844
PLAT	-0.0256113	0.136912	-0.187063
RRAGA	-0.637104	0.271481	-2.34677
SP110	0.151039	0.254849	0.592663
TP73	0.129155	0.128992	1.00126
WEE1	0.25543	0.19054	1.34056

## Sheet: Table S3
Genes	Forward Primer sequence	Reverse Primer sequence
ABCC3	CACCAACTCAGTCAAACGTGC	GCAAGACCATGAAAGCGACTC
ARHGAP12	AAACTCCAAAGCGTTTTATGTGC	AGACCAGCTACCTGCTTAACA
CABP4	GCAGAGGACTGGGATTAGGG	GGGAGGGTTATTGCTGCTC
DUSP10	TGAAGCACACTCGGATGACC	CCTCGAACTCTAGCAACTGCC
GATA5	CTTCGTGTCCGACTTCTTGGA	CCGAGGCATTCCTTGTGGA
IGF2BP2	AGCTAAGCGGGCATCAGTTTG	CCGCAGCGGGAAATCAATCT
IGF2BP3	TATATCGGAAACCTCAGCGAGA	GGACCGAGTGCTCAACTTCT
LPIN3	TCTCAGCAGGTGAGCTAACAT	GACTCGGCTCTTAGGGGACT
MAP3K1	CATCAGGTCGCACAGTGAAAT	TCAGGGCTATATGGTGAGAAGC
MSN	ATGCCCAAAACGATCAGTGTG	ACTTGGCACGGAACTTAAAGAG
MT3	ACACACAGTCCTTGGCACAC	AAGTGCGAGGGATGCAAAT
NOL3	GACCGCAGCTATGACCCTC	CTCCGGTTCAGCCTCTTTAGA
PGM1	GATGGGGATCGAAACATGATTCT	GCTGGAAATACGGAATGCTGAA
PLAT	TGCTGTGAAATAGATACCAGGGC	TGAGTCTCGATCTGGGTTTCTG
RRAGA	CATGAGGTCGATAATCTTCGCC	GAGTGTTCCACGTCAATGGTG
SP110	CAGCACACCTTCAGACAAGAA	TCTCTACCGTGGAGTTACAAGTT
TP73	CCACCACTTTGAGGTCACTTT	CTTCAAGAGCGGGGAGTACG
WEE1	AGGGAATTTGATGTGCGACAG	CTTCAAGCTCATAATCACTGGCT
